# Supplementary material for: A comprehensive map of human glucokinase variant activity
Source: Genome Biol. 2023 Apr 26;24:97. doi: 10.1186/s13059-023-02935-8 (PMC10131484; doi:10.1186/s13059-023-02935-8)
Supplement: Supplementary file 2 — Additional file 2. [file 13059_2023_2935_MOESM2_ESM.xlsx]

## Sheet: activity_scores
# UNFLOORED AMINO ACID-LEVEL SCORES #
# project name: GCK activity
# gene name: GCK
# tileseqMave version: 0.6.9.9000
# variant call date: 2021-09-16-07-59-15
# enrichment processing date: 2021-09-17 16:11:13
# condition: select
# time point: 1
# parameter sheet: /Users/sarahgersing/Dokumenter/phd-bioinformatics/2021-09-17-gck-activity/parameters.json
# count threshold: 10
# wt filter quantile: 0.9
# pseudo-replicates: 8
# syn/non sd threshold: 0.3
# cv deviation threshold: 10
# assay direction: Positive
hgvs_pro	score	sd	df	se
p.Ala10=	1.14551	0.166775	4	0.0833873
p.Ala10Arg	1.4843	0.430744	6	0.175851
p.Ala10Asn	1.14316	0.154918	2	0.109544
p.Ala10Asp	0.580222	0.115104	2	0.0813912
p.Ala10Cys	1.8239	0.112859	2	0.0798033
p.Ala10Gln	0.825643	0.133699	2	0.0945396
p.Ala10Glu	0.828439	0.128248	2	0.0906853
p.Ala10Gly	1.02604	0.174875	4	0.0874375
p.Ala10His	0.699093	0.371391	2	0.262613
p.Ala10Ile	0.912945	0.137577	2	0.0972814
p.Ala10Leu	1.00879	0.376819	6	0.153836
p.Ala10Lys	0.704798	0.122432	2	0.0865728
p.Ala10Met	0.82356	0.182299	2	0.128905
p.Ala10Phe	2.04941	0.0293996	2	0.0207887
p.Ala10Pro	0.719429	0.412613	4	0.206306
p.Ala10Ser	0.798696	0.383978	6	0.156758
p.Ala10Ter	0.213931	0.158341	2	0.111964
p.Ala10Thr	0.94796	0.207222	6	0.0845982
p.Ala10Trp	0.788711	0.0647442	2	0.0457811
p.Ala10Tyr	1.30608	0.150116	2	0.106148
p.Ala10Val	0.901047	0.123579	6	0.0504509
p.Ala11=	0.664323	0.409615	4	0.204808
p.Ala114=	0.828085	0.289407	6	0.11815
p.Ala114Arg	1.57279	0.628394	6	0.256541
p.Ala114Asn	1.15154	0.106256	2	0.0751342
p.Ala114Asp	0.915464	0.202729	2	0.143351
p.Ala114Cys	0.700736	0.218949	2	0.154821
p.Ala114Gln	0.475058	0.182543	2	0.129077
p.Ala114Glu	0.78503	0.235807	2	0.166741
p.Ala114Gly	0.217805	0.409047	4	0.204524
p.Ala114His	1.07861	0.66453	2	0.469894
p.Ala114Ile	0.182392	0.184227	2	0.130268
p.Ala114Leu	1.10185	0.354574	6	0.144754
p.Ala114Lys	1.85245	0.178679	2	0.126345
p.Ala114Met	1.51977	0.214803	2	0.151889
p.Ala114Phe	1.06665	0.060943	2	0.0430932
p.Ala114Pro	0.61504	0.270337	2	0.191157
p.Ala114Ser	1.20298	0.684294	6	0.279362
p.Ala114Ter	-0.0979463	0.268764	2	0.190045
p.Ala114Thr	1.12874	0.42504	4	0.21252
p.Ala114Trp	0.78846	0.154186	2	0.109026
p.Ala114Tyr	0.892266	0.0984708	2	0.0696293
p.Ala114Val	0.142002	0.206452	4	0.103226
p.Ala119=	0.758148	0.340828	4	0.170414
p.Ala119Arg	-0.2746	0.24495	6	0.1
p.Ala119Asn	-0.172921	0.68955	2	0.487586
p.Ala119Asp	-0.116658	0.602038	2	0.425705
p.Ala119Cys	0.108548	0.162205	2	0.114696
p.Ala119Gln	1.50479	0.0507457	2	0.0358826
p.Ala119Glu	0.238631	0.117724	2	0.0832437
p.Ala119Gly	-0.192971	0.233873	4	0.116937
p.Ala119His	0.100859	0.271187	2	0.191758
p.Ala119Ile	-0.127912	0.40464	2	0.286124
p.Ala119Leu	-0.105236	0.190218	6	0.0776563
p.Ala119Lys	-0.13371	0.296398	2	0.209585
p.Ala119Met	1.19273	0.0928685	2	0.065668
p.Ala119Phe	-0.189011	0.0837083	2	0.0591907
p.Ala119Pro	-0.373883	0.545309	4	0.272655
p.Ala119Ser	0.403731	0.199842	6	0.081585
p.Ala119Ter	-0.40242	0.160872	2	0.113754
p.Ala119Thr	-0.326926	0.477333	4	0.238666
p.Ala119Trp	-0.175359	0.113224	2	0.0800616
p.Ala119Tyr	-0.149378	0.208155	2	0.147188
p.Ala119Val	0.116565	0.276769	6	0.11299
p.Ala11Arg	1.15255	0.361533	6	0.147595
p.Ala11Asn	1.63517	0.0567066	2	0.0400976
p.Ala11Asp	0.934917	0.0911698	2	0.0644668
p.Ala11Cys	1.67784	0.103437	2	0.073141
p.Ala11Gln	1.29739	0.113011	2	0.0799108
p.Ala11Glu	0.510417	0.177264	2	0.125345
p.Ala11Gly	1.50508	0.323984	6	0.132266
p.Ala11His	0.608826	0.187844	2	0.132826
p.Ala11Ile	1.63035	0.100365	2	0.070969
p.Ala11Leu	0.826016	0.558459	6	0.22799
p.Ala11Lys	1.60493	0.16116	2	0.113957
p.Ala11Met	1.5759	0.158243	2	0.111895
p.Ala11Phe	1.02094	0.140728	2	0.0995095
p.Ala11Pro	-0.216724	0.560698	4	0.280349
p.Ala11Ser	1.2516	0.584829	6	0.238755
p.Ala11Ter	-0.141204	0.287576	2	0.203347
p.Ala11Thr	0.65791	0.304151	6	0.124169
p.Ala11Trp	1.51801	0.128722	2	0.0910203
p.Ala11Tyr	0.553662	0.105612	2	0.074679
p.Ala11Val	1.36897	0.114579	6	0.0467766
p.Ala173=	0.947496	0.30063	4	0.150315
p.Ala173Arg	0.0880592	0.311899	6	0.127332
p.Ala173Asn	-0.0824263	0.0865873	2	0.0612265
p.Ala173Asp	-0.328958	0.555952	2	0.393118
p.Ala173Cys	0.254136	0.270485	2	0.191262
p.Ala173Gln	-0.0468813	0.22092	2	0.156214
p.Ala173Glu	-0.19621	0.0757068	2	0.0535328
p.Ala173Gly	-0.288629	0.0691507	4	0.0345753
p.Ala173His	-0.109829	0.152302	2	0.107694
p.Ala173Ile	-0.497575	0.380766	2	0.269242
p.Ala173Leu	-0.039911	0.196524	4	0.0982622
p.Ala173Lys	-0.12745	0.595227	2	0.420889
p.Ala173Met	1.57303	1.85585	2	1.31228
p.Ala173Phe	-0.22799	0.0628448	2	0.044438
p.Ala173Pro	0.527554	1.08576	2	0.767745
p.Ala173Ser	-0.066329	0.255844	6	0.104448
p.Ala173Ter	0.0341803	0.473445	2	0.334776
p.Ala173Thr	-0.165219	0.434524	4	0.217262
p.Ala173Trp	0.231842	0.0790224	2	0.0558773
p.Ala173Tyr	-0.359113	0.233368	2	0.165016
p.Ala173Val	0.0521152	0.278718	4	0.139359
p.Ala176=	1.05678	0.691433	4	0.345716
p.Ala176Arg	-0.185835	0.884713	6	0.361183
p.Ala176Asn	0.0530044	1.16448	2	0.823412
p.Ala176Asp	2.31193	0.264196	2	0.186815
p.Ala176Cys	1.07154	0.212328	2	0.150139
p.Ala176Gln	-0.917688	0.837239	2	0.592018
p.Ala176Glu	0.484381	0.888498	4	0.444249
p.Ala176Gly	-0.225636	0.24691	4	0.123455
p.Ala176His	-1.08521	0.821748	2	0.581063
p.Ala176Ile	0.176448	1.07678	2	0.761402
p.Ala176Leu	-0.210139	0.515587	6	0.210487
p.Ala176Lys	-0.643086	1.01841	2	0.720128
p.Ala176Met	0.623761	0.414553	2	0.293134
p.Ala176Phe	-0.549733	0.305349	2	0.215914
p.Ala176Pro	-0.0478255	1.29051	4	0.645253
p.Ala176Ser	0.307844	0.464851	6	0.189774
p.Ala176Ter	0.28033	0.413205	2	0.29218
p.Ala176Thr	0.208633	0.770591	4	0.385296
p.Ala176Trp	-0.373256	0.209596	2	0.148207
p.Ala176Tyr	0.0598231	0.582191	2	0.411671
p.Ala176Val	0.761455	0.477001	4	0.238501
p.Ala188=	0.896786	0.263093	4	0.131547
p.Ala188Arg	-0.103776	0.448571	6	0.183128
p.Ala188Asn	-0.315313	0.200415	2	0.141715
p.Ala188Cys	-0.298757	0.215032	2	0.152051
p.Ala188Gln	-0.234668	0.213096	2	0.150682
p.Ala188Glu	-0.660663	0.235749	2	0.1667
p.Ala188Gly	0.405078	0.0909267	4	0.0454634
p.Ala188His	-0.442283	0.156604	2	0.110736
p.Ala188Ile	-0.277368	0.643972	2	0.455357
p.Ala188Leu	1.08369	0.843428	6	0.344328
p.Ala188Lys	-0.45466	0.339446	2	0.240024
p.Ala188Met	-0.616149	0.707207	2	0.500071
p.Ala188Phe	-0.394989	0.0958614	2	0.0677843
p.Ala188Pro	0.264693	0.719452	4	0.359726
p.Ala188Ser	0.806502	0.927535	6	0.378665
p.Ala188Ter	-0.440616	0.518901	2	0.366918
p.Ala188Thr	0.393836	0.249518	2	0.176436
p.Ala188Trp	0.025029	0.0571634	2	0.0404206
p.Ala188Tyr	-0.266403	0.197133	2	0.139394
p.Ala188Val	0.574546	0.32096	4	0.16048
p.Ala201=	1.51657	0.22632	4	0.11316
p.Ala201Arg	-0.533454	0.881503	6	0.359872
p.Ala201Cys	0.97758	0.280748	2	0.198519
p.Ala201Gln	0.154141	0.438773	2	0.310259
p.Ala201Glu	0.0853264	0.177636	2	0.125608
p.Ala201Gly	0.183687	0.346067	4	0.173033
p.Ala201His	-0.113185	0.419285	2	0.296479
p.Ala201Leu	-0.0147563	0.542191	6	0.221348
p.Ala201Phe	-0.419061	0.50184	2	0.354854
p.Ala201Pro	0.628201	0.555512	2	0.392806
p.Ala201Ser	-0.342962	0.619036	4	0.309518
p.Ala201Ter	0.168523	0.230702	2	0.163131
p.Ala201Thr	0.0793288	1.40085	4	0.700426
p.Ala201Trp	0.0130836	0.138506	2	0.0979382
p.Ala201Tyr	-0.707387	0.8095	2	0.572403
p.Ala201Val	0.722104	0.252384	4	0.126192
p.Ala208=	0.834686	0.362287	4	0.181143
p.Ala208Arg	0.976684	1.26726	6	0.517358
p.Ala208Asn	0.537311	0.399229	2	0.282297
p.Ala208Asp	-0.35853	0.398948	2	0.282099
p.Ala208Cys	0.288891	0.177165	2	0.125275
p.Ala208Glu	-0.160622	0.869122	4	0.434561
p.Ala208Gly	0.407891	0.533094	4	0.266547
p.Ala208His	-0.41586	0.993506	2	0.702515
p.Ala208Ile	1.00155	0.527075	2	0.372698
p.Ala208Leu	-0.260052	0.631983	6	0.258006
p.Ala208Lys	-0.334498	0.75172	2	0.531546
p.Ala208Met	0.683185	0.611248	2	0.432218
p.Ala208Phe	0.169973	0.975358	2	0.689682
p.Ala208Pro	1.42098	1.11734	6	0.456154
p.Ala208Ser	0.0595059	1.04548	6	0.426817
p.Ala208Ter	0.348454	0.904029	2	0.639245
p.Ala208Thr	1.43861	1.4219	4	0.710948
p.Ala208Trp	0.18639	0.239371	2	0.169261
p.Ala208Tyr	-0.171345	1.22404	2	0.865525
p.Ala208Val	-0.102004	0.442719	4	0.221359
p.Ala21=	1.02886	0.809883	2	0.572674
p.Ala21Arg	0.916871	0.480935	6	0.196341
p.Ala21Asn	2.03986	0.108554	2	0.0767593
p.Ala21Asp	0.791944	0.153144	2	0.108289
p.Ala21Cys	0.82257	0.20652	2	0.146032
p.Ala21Gln	1.71443	0.0974845	2	0.0689319
p.Ala21Glu	0.977099	0.197008	2	0.139306
p.Ala21Gly	0.410744	0.219424	4	0.109712
p.Ala21His	0.221526	0.164758	2	0.116501
p.Ala21Ile	0.890435	0.1168	2	0.08259
p.Ala21Leu	0.862983	0.513941	6	0.209815
p.Ala21Lys	-0.112362	0.716043	2	0.506319
p.Ala21Met	0.22725	0.241831	2	0.171
p.Ala21Phe	0.306031	0.0908285	2	0.0642254
p.Ala21Pro	0.260784	0.815992	4	0.407996
p.Ala21Ser	1.01068	0.349821	6	0.142814
p.Ala21Ter	-0.0668697	0.292516	2	0.20684
p.Ala21Thr	1.00079	0.435685	6	0.177868
p.Ala21Trp	0.643161	0.096847	2	0.0684812
p.Ala21Tyr	0.989055	0.121955	2	0.0862354
p.Ala21Val	1.12425	0.690432	4	0.345216
p.Ala232=	1.63484	0.210349	4	0.105175
p.Ala232Arg	0.138025	0.491723	6	0.200745
p.Ala232Asn	0.9728	0.205251	2	0.145134
p.Ala232Asp	-0.120897	0.244635	2	0.172983
p.Ala232Cys	0.880445	0.31753	2	0.224528
p.Ala232Gln	0.170265	0.891093	2	0.630098
p.Ala232Glu	-0.223097	0.351314	2	0.248417
p.Ala232Gly	0.116059	0.121042	4	0.0605212
p.Ala232His	-0.562528	0.551792	2	0.390176
p.Ala232Ile	-0.182391	0.342911	2	0.242475
p.Ala232Leu	0.473312	0.296055	6	0.120864
p.Ala232Lys	-0.272248	0.499683	2	0.353329
p.Ala232Met	1.0105	0.0966909	2	0.0683708
p.Ala232Phe	-0.134668	0.176105	2	0.124525
p.Ala232Pro	0.237545	0.69308	4	0.34654
p.Ala232Ser	1.484	0.472877	8	0.167187
p.Ala232Ter	1.79543	0.107871	2	0.0762764
p.Ala232Thr	1.14458	0.510595	6	0.208449
p.Ala232Trp	-0.0484975	0.184435	2	0.130415
p.Ala232Tyr	0.00702509	0.624481	2	0.441574
p.Ala232Val	0.592072	0.332669	6	0.135812
p.Ala259=	0.571217	0.244501	4	0.12225
p.Ala259Arg	1.07081	0.372638	6	0.152129
p.Ala259Asn	0.518096	0.647039	2	0.457526
p.Ala259Asp	-0.0811602	0.191224	2	0.135216
p.Ala259Cys	-0.0519435	0.127344	2	0.0900457
p.Ala259Gln	0.668869	0.22325	2	0.157861
p.Ala259Glu	-0.0518886	0.335894	2	0.237513
p.Ala259Gly	0.559819	0.172355	4	0.0861773
p.Ala259His	0.86811	0.101642	2	0.0718718
p.Ala259Ile	-0.188629	0.373603	2	0.264177
p.Ala259Leu	0.0177653	0.34641	6	0.141421
p.Ala259Lys	0.79753	1.0484	2	0.741328
p.Ala259Met	0.0259614	0.191205	2	0.135202
p.Ala259Phe	0.442441	0.137916	2	0.097521
p.Ala259Pro	0.303498	0.238389	2	0.168566
p.Ala259Ser	0.457047	0.643411	6	0.262671
p.Ala259Ter	0.104026	0.455208	2	0.321881
p.Ala259Thr	0.5076	0.834704	4	0.417352
p.Ala259Trp	-0.0692706	0.127716	2	0.0903088
p.Ala259Tyr	0.068471	0.457092	2	0.323213
p.Ala259Val	-0.178295	0.384769	4	0.192384
p.Ala282=	1.20395	0.76063	4	0.380315
p.Ala282Arg	2.75026	1.14508	6	0.467478
p.Ala282Asn	4.11505	0.4559	2	0.32237
p.Ala282Asp	2.60634	0.203339	2	0.143782
p.Ala282Cys	0.644215	0.410373	2	0.290177
p.Ala282Gln	2.06202	0.3689	2	0.260852
p.Ala282Glu	3.12133	0.697628	2	0.493298
p.Ala282Gly	1.59119	0.389663	4	0.194832
p.Ala282His	0.229138	0.732137	2	0.517699
p.Ala282Ile	0.993339	0.902598	2	0.638233
p.Ala282Leu	1.75744	0.855289	4	0.427644
p.Ala282Lys	3.63878	0.745959	2	0.527473
p.Ala282Met	1.27438	1.29298	2	0.914278
p.Ala282Phe	1.15754	0.165021	2	0.116688
p.Ala282Pro	0.819969	0.632515	4	0.316258
p.Ala282Ser	1.51938	0.505312	8	0.178655
p.Ala282Ter	0.0638929	0.521813	2	0.368977
p.Ala282Thr	1.71327	0.527861	6	0.215498
p.Ala282Trp	0.168332	0.207166	2	0.146488
p.Ala282Tyr	1.3835	0.534275	2	0.37779
p.Ala282Val	1.40241	0.542721	6	0.221565
p.Ala320=	1.92923	0.0724208	2	0.0512093
p.Ala320Arg	1.73055	0.64166	6	0.261957
p.Ala320Asn	2.59717	0.111494	2	0.078838
p.Ala320Asp	0.433115	0.870935	2	0.615844
p.Ala320Cys	0.950225	0.126478	2	0.0894334
p.Ala320Gln	-0.0777693	1.37834	2	0.974631
p.Ala320Glu	2.61611	0.124497	2	0.0880325
p.Ala320Gly	2.26574	0.64955	4	0.324775
p.Ala320His	0.641302	0.83813	2	0.592648
p.Ala320Ile	4.02081	0.173222	2	0.122486
p.Ala320Leu	1.75063	0.762284	6	0.311201
p.Ala320Lys	1.35704	0.262553	2	0.185653
p.Ala320Met	1.55587	0.105483	2	0.0745881
p.Ala320Phe	1.82582	0.203234	2	0.143708
p.Ala320Pro	2.41577	0.413326	4	0.206663
p.Ala320Ser	0.797436	0.550907	6	0.224907
p.Ala320Ter	0.611116	0.159976	2	0.11312
p.Ala320Thr	1.02392	0.395934	4	0.197967
p.Ala320Trp	1.18123	0.139769	2	0.0988318
p.Ala320Tyr	0.771485	0.230337	2	0.162873
p.Ala320Val	1.50228	0.507788	4	0.253894
p.Ala329=	1.23995	0.362701	4	0.181351
p.Ala329Arg	1.82452	0.352977	6	0.144102
p.Ala329Asn	0.59824	0.450251	2	0.318375
p.Ala329Asp	1.95991	0.121163	2	0.0856751
p.Ala329Cys	1.99465	0.0737402	2	0.0521422
p.Ala329Gln	2.59514	0.199242	2	0.140885
p.Ala329Glu	0.72202	0.346061	4	0.173031
p.Ala329Gly	1.61763	0.294239	6	0.120123
p.Ala329His	2.93105	0.192154	2	0.135873
p.Ala329Ile	0.975643	0.240468	2	0.170037
p.Ala329Leu	1.3474	0.49488	6	0.202034
p.Ala329Lys	1.63576	1.24292	2	0.878874
p.Ala329Met	0.746226	0.214226	2	0.151481
p.Ala329Phe	0.854725	0.19652	2	0.138961
p.Ala329Pro	1.75715	0.198372	4	0.0991858
p.Ala329Ser	2.30909	0.810164	8	0.286436
p.Ala329Ter	0.161841	0.368668	2	0.260687
p.Ala329Thr	0.596143	0.384024	6	0.156777
p.Ala329Trp	1.50223	0.239114	2	0.169079
p.Ala329Tyr	0.904615	0.387383	2	0.273921
p.Ala329Val	1.88964	0.438778	6	0.179131
p.Ala370=	3.17938	0.92285	4	0.461425
p.Ala370Arg	0.135419	0.279404	6	0.114066
p.Ala370Asn	-0.482076	0.432353	2	0.30572
p.Ala370Asp	0.406299	0.210594	2	0.148912
p.Ala370Cys	0.309729	0.150235	2	0.106232
p.Ala370Gln	0.272069	0.146179	2	0.103364
p.Ala370Glu	-0.250477	0.113858	2	0.0805099
p.Ala370Gly	0.48492	0.164105	4	0.0820523
p.Ala370His	-0.0817159	0.264957	2	0.187353
p.Ala370Ile	0.561016	0.105565	2	0.0746455
p.Ala370Leu	0.586959	0.190233	6	0.0776622
p.Ala370Lys	-0.032601	0.297758	2	0.210546
p.Ala370Met	0.736458	0.079635	2	0.0563104
p.Ala370Phe	0.165871	0.33517	2	0.237001
p.Ala370Pro	0.0828474	0.554991	4	0.277496
p.Ala370Ser	1.2193	0.267552	6	0.109228
p.Ala370Ter	0.153617	0.190243	2	0.134522
p.Ala370Thr	0.394174	0.381512	4	0.190756
p.Ala370Trp	0.116372	0.131119	2	0.0927152
p.Ala370Tyr	-0.0611821	0.256185	2	0.18115
p.Ala370Val	1.1667	0.137542	4	0.0687712
p.Ala378=	1.14032	0.45598	6	0.186153
p.Ala378Arg	0.267259	0.356636	6	0.145596
p.Ala378Asn	0.081033	0.537462	2	0.380043
p.Ala378Asp	-0.253986	0.520821	2	0.368276
p.Ala378Cys	0.294261	0.13275	2	0.0938687
p.Ala378Gln	0.61719	0.203712	2	0.144046
p.Ala378Glu	-0.157867	0.655351	2	0.463403
p.Ala378Gly	0.677788	0.178025	4	0.0890123
p.Ala378His	0.141713	0.316357	2	0.223698
p.Ala378Ile	0.166458	0.174441	2	0.123348
p.Ala378Leu	0.00359686	0.512263	6	0.209131
p.Ala378Lys	0.245699	0.29249	2	0.206822
p.Ala378Met	-0.170708	0.221631	2	0.156717
p.Ala378Phe	0.0254878	0.398053	2	0.281466
p.Ala378Pro	0.2986	0.467482	4	0.233741
p.Ala378Ser	0.814576	0.621261	6	0.253629
p.Ala378Ter	0.158817	1.00256	2	0.70892
p.Ala378Thr	0.446539	0.599023	4	0.299511
p.Ala378Trp	-0.153265	0.606891	2	0.429137
p.Ala378Tyr	0.0933521	0.928945	2	0.656864
p.Ala378Val	-0.103279	0.326046	4	0.163023
p.Ala379=	1.56753	0.257806	4	0.128903
p.Ala379Arg	-0.0620345	0.251024	6	0.10248
p.Ala379Asn	0.117082	0.31395	2	0.221996
p.Ala379Asp	0.298578	0.220492	2	0.155912
p.Ala379Cys	0.365055	0.120286	2	0.0850552
p.Ala379Gln	0.0889021	0.722812	2	0.511105
p.Ala379Glu	0.109845	1.0168	4	0.508401
p.Ala379Gly	0.528966	0.164168	4	0.0820838
p.Ala379His	-0.0384361	0.321779	2	0.227532
p.Ala379Ile	0.489075	0.11661	2	0.0824556
p.Ala379Leu	0.00962639	0.232306	6	0.0948385
p.Ala379Lys	0.508246	0.785224	2	0.555237
p.Ala379Met	0.484962	0.163777	2	0.115808
p.Ala379Phe	-0.307078	0.207879	2	0.146993
p.Ala379Pro	0.235188	0.706535	6	0.288442
p.Ala379Ser	0.36445	0.375713	8	0.132835
p.Ala379Ter	-0.0237049	0.14207	2	0.100459
p.Ala379Thr	0.510977	0.309916	6	0.126522
p.Ala379Trp	0.079495	0.136944	2	0.0968344
p.Ala379Tyr	-0.300123	0.182481	2	0.129034
p.Ala379Val	0.322307	0.337008	6	0.137583
p.Ala384=	1.1681	0.54232	6	0.221401
p.Ala384Arg	-0.107689	0.270219	6	0.110316
p.Ala384Asn	-0.315764	0.189019	2	0.133656
p.Ala384Asp	-0.692191	1.62873	2	1.15169
p.Ala384Cys	1.29542	0.0425204	2	0.0300665
p.Ala384Gln	0.610934	0.114629	2	0.0810551
p.Ala384Glu	-0.046159	0.113779	2	0.0804541
p.Ala384Gly	0.67942	0.0861928	4	0.0430964
p.Ala384His	-0.105054	0.269761	2	0.19075
p.Ala384Ile	0.0335119	0.294396	2	0.20817
p.Ala384Leu	0.170599	0.296727	6	0.121138
p.Ala384Lys	-0.0574736	0.637714	2	0.450932
p.Ala384Met	0.404219	0.120213	2	0.0850031
p.Ala384Phe	-0.211861	0.185086	2	0.130876
p.Ala384Pro	-0.0819423	0.383968	4	0.191984
p.Ala384Ser	0.580501	0.235182	6	0.0960126
p.Ala384Ter	0.267717	0.099288	2	0.0702072
p.Ala384Thr	0.130086	0.150295	4	0.0751477
p.Ala384Trp	-0.300862	0.585727	2	0.414171
p.Ala384Tyr	0.0959905	0.104583	2	0.0739512
p.Ala384Val	-0.238239	0.182771	4	0.0913856
p.Ala387=	0.991386	0.239265	4	0.119632
p.Ala387Arg	0.0109291	0.212241	6	0.086647
p.Ala387Asn	0.0351226	0.249312	2	0.17629
p.Ala387Asp	-0.19263	0.140929	2	0.0996521
p.Ala387Cys	0.595209	0.106534	2	0.0753309
p.Ala387Gln	0.507889	0.602317	2	0.425903
p.Ala387Glu	0.0350376	0.353215	4	0.176607
p.Ala387Gly	0.628748	0.167887	4	0.0839435
p.Ala387His	0.0983261	0.145909	2	0.103173
p.Ala387Ile	0.438699	0.118525	2	0.0838099
p.Ala387Leu	-0.110346	0.187206	6	0.0764266
p.Ala387Lys	0.017331	0.135947	2	0.0961294
p.Ala387Met	0.316193	0.103458	2	0.0731558
p.Ala387Phe	-0.284453	0.541138	2	0.382642
p.Ala387Pro	-0.217296	0.259562	4	0.129781
p.Ala387Ser	0.203514	0.337309	8	0.119257
p.Ala387Ter	0.873424	0.468026	2	0.330944
p.Ala387Thr	-0.00121165	0.41081	6	0.167712
p.Ala387Trp	-0.131587	0.208683	2	0.147561
p.Ala387Tyr	-0.315013	0.475032	2	0.335898
p.Ala387Val	0.0866419	0.130197	6	0.0531527
p.Ala425=	0.726013	1.05238	4	0.526188
p.Ala425Arg	0.965248	0.595119	6	0.242956
p.Ala425Asn	0.789079	0.293296	2	0.207391
p.Ala425Asp	1.53008	0.188642	2	0.13339
p.Ala425Cys	0.772235	0.125604	2	0.0888152
p.Ala425Gln	0.86218	0.141678	2	0.100182
p.Ala425Glu	1.20885	0.127134	2	0.0898973
p.Ala425Gly	0.996562	0.333864	4	0.166932
p.Ala425His	1.50592	0.138323	2	0.0978092
p.Ala425Ile	1.57137	0.131853	2	0.093234
p.Ala425Leu	0.606986	0.220703	6	0.0901018
p.Ala425Lys	1.23017	0.0928507	2	0.0656554
p.Ala425Met	1.05662	0.117504	2	0.0830879
p.Ala425Phe	0.353022	0.144118	2	0.101907
p.Ala425Pro	1.32279	0.670532	4	0.335266
p.Ala425Ser	1.28411	0.365995	8	0.129399
p.Ala425Ter	0.351056	0.125648	2	0.0888466
p.Ala425Thr	0.731282	0.510661	6	0.208476
p.Ala425Trp	1.03316	0.0873025	2	0.0617322
p.Ala425Tyr	0.218959	0.167712	2	0.11859
p.Ala425Val	0.615888	0.809365	6	0.330422
p.Ala449=	0.909392	0.359581	6	0.146799
p.Ala449Arg	-0.223377	0.196755	6	0.0803249
p.Ala449Asn	0.594284	0.0704661	2	0.049827
p.Ala449Asp	-0.323546	0.109105	2	0.0771489
p.Ala449Cys	0.292909	0.0699963	2	0.0494949
p.Ala449Gln	-0.0796055	0.165478	2	0.117011
p.Ala449Glu	-0.157694	0.1133	2	0.0801152
p.Ala449Gly	0.931712	0.306086	6	0.124959
p.Ala449His	-0.185553	0.202454	2	0.143157
p.Ala449Ile	-0.228089	0.110772	2	0.0783279
p.Ala449Leu	-0.0906836	0.414599	6	0.169259
p.Ala449Lys	0.275893	0.0962647	2	0.0680694
p.Ala449Met	-0.213938	0.104713	2	0.0740432
p.Ala449Phe	-0.532503	0.224874	2	0.15901
p.Ala449Pro	-0.123055	0.158007	4	0.0790035
p.Ala449Ser	0.421954	0.491024	8	0.173603
p.Ala449Ter	-0.463195	0.460489	2	0.325615
p.Ala449Thr	-0.0572451	0.515152	6	0.21031
p.Ala449Trp	-0.487821	0.103048	2	0.0728656
p.Ala449Tyr	-0.261887	0.188394	2	0.133215
p.Ala449Val	0.74117	0.676412	6	0.276144
p.Ala450=	1.33028	0.914057	2	0.646336
p.Ala450Arg	-0.351663	0.256196	6	0.104592
p.Ala450Asn	-0.324512	0.198531	2	0.140383
p.Ala450Asp	-0.305257	0.18008	2	0.127336
p.Ala450Cys	-0.330398	0.0954319	2	0.0674805
p.Ala450Gln	0.206575	0.203486	2	0.143886
p.Ala450Glu	-0.121555	0.209327	2	0.148017
p.Ala450Gly	0.472079	0.18396	4	0.0919801
p.Ala450His	-0.148931	0.0888012	2	0.0627919
p.Ala450Ile	-0.112837	0.0971215	2	0.0686753
p.Ala450Leu	-0.0656249	0.285637	6	0.116611
p.Ala450Lys	0.0440735	0.123067	2	0.0870215
p.Ala450Met	-0.148923	0.0894817	2	0.0632731
p.Ala450Phe	-0.355142	0.12145	2	0.0858784
p.Ala450Pro	-0.235346	0.16483	4	0.0824151
p.Ala450Ser	-0.242404	0.3748	6	0.153012
p.Ala450Ter	-0.00289953	0.124297	2	0.087891
p.Ala450Thr	-0.140423	0.35437	4	0.177185
p.Ala450Trp	-0.0258717	0.0821296	2	0.0580744
p.Ala450Tyr	-0.342274	0.150761	2	0.106604
p.Ala450Val	-0.347529	0.177384	4	0.0886921
p.Ala454=	0.937438	0.471141	6	0.192343
p.Ala454Arg	0.0303373	0.138682	6	0.0566169
p.Ala454Asn	-0.206062	0.147564	2	0.104344
p.Ala454Asp	-0.148714	0.661172	2	0.467519
p.Ala454Cys	0.928159	0.0840446	2	0.0594285
p.Ala454Gln	0.235902	0.0968738	2	0.0685001
p.Ala454Glu	-0.0859999	0.49906	2	0.352889
p.Ala454Gly	0.155194	0.203471	4	0.101736
p.Ala454His	1.16035	0.0713745	2	0.0504694
p.Ala454Ile	1.18851	0.199071	2	0.140765
p.Ala454Leu	0.649711	0.233025	6	0.095132
p.Ala454Lys	-0.0337674	0.141958	2	0.10038
p.Ala454Met	1.76292	0.0700789	2	0.0495532
p.Ala454Phe	0.720375	0.12123	2	0.0857227
p.Ala454Pro	0.247295	0.263477	4	0.131739
p.Ala454Ser	0.594049	0.320004	6	0.130641
p.Ala454Ter	0.129001	0.114322	2	0.0808375
p.Ala454Thr	0.276	0.230451	4	0.115225
p.Ala454Trp	1.10068	0.158641	2	0.112176
p.Ala454Tyr	-0.245629	0.118712	2	0.0839418
p.Ala454Val	0.561736	0.0927047	4	0.0463523
p.Ala456=	1.41364	0.258734	6	0.105628
p.Ala456Arg	2.07213	0.356195	6	0.145416
p.Ala456Asn	2.40943	0.119195	2	0.0842835
p.Ala456Asp	0.707566	0.121007	2	0.0855647
p.Ala456Glu	4.47295	0.0494408	2	0.0349599
p.Ala456Gly	1.95877	0.136376	4	0.0681879
p.Ala456His	3.23884	0.0421454	2	0.0298013
p.Ala456Ile	4.172	0.0760562	2	0.0537799
p.Ala456Leu	3.67955	0.313101	6	0.127823
p.Ala456Lys	1.2169	0.156842	2	0.110904
p.Ala456Met	4.00483	0.162439	2	0.114862
p.Ala456Pro	1.38203	0.392937	4	0.196469
p.Ala456Ser	2.31606	0.363635	6	0.148453
p.Ala456Ter	0.0704268	0.16629	2	0.117585
p.Ala456Thr	3.4649	0.150282	4	0.0751411
p.Ala456Trp	1.8218	0.0439945	2	0.0311088
p.Ala456Val	3.74866	0.0440722	2	0.0311637
p.Ala460=	0.961177	0.359063	4	0.179531
p.Ala460Arg	3.01896	0.0877332	6	0.0358169
p.Ala460Asn	3.26534	0.0493367	2	0.0348863
p.Ala460Asp	1.68538	0.31352	2	0.221692
p.Ala460Cys	2.05949	0.0915771	2	0.0647548
p.Ala460Gln	2.4315	0.13799	2	0.0975738
p.Ala460Glu	0.747797	0.0885768	2	0.0626332
p.Ala460Gly	2.19945	0.367668	4	0.183834
p.Ala460His	3.78601	0.0852576	2	0.0602862
p.Ala460Ile	3.11691	0.120446	2	0.0851681
p.Ala460Leu	3.03133	0.101085	4	0.0505425
p.Ala460Lys	3.29611	0.0698151	2	0.0493667
p.Ala460Met	3.8149	0.0465233	2	0.0328969
p.Ala460Phe	1.87249	0.0458119	2	0.0323939
p.Ala460Pro	3.69577	0.203414	4	0.101707
p.Ala460Ser	1.02127	0.300917	6	0.122849
p.Ala460Thr	2.6112	0.535923	4	0.267962
p.Ala460Tyr	2.25818	0.343898	2	0.243173
p.Ala460Val	2.12368	0.08693	2	0.0614688
p.Ala53=	0.881854	0.304335	2	0.215197
p.Ala53Arg	0.224854	0.283662	6	0.115805
p.Ala53Asn	-0.209881	0.282189	2	0.199538
p.Ala53Cys	0.621089	0.735881	2	0.520346
p.Ala53Gln	0.27571	0.202232	2	0.143
p.Ala53Glu	0.170536	0.423455	2	0.299428
p.Ala53Gly	-0.151869	0.542705	4	0.271352
p.Ala53His	0.117808	0.190557	2	0.134744
p.Ala53Ile	0.0638949	0.344528	2	0.243618
p.Ala53Leu	-0.0036728	0.29155	6	0.119025
p.Ala53Lys	0.624691	0.549708	2	0.388702
p.Ala53Met	-0.406761	0.384347	2	0.271775
p.Ala53Phe	0.262989	0.168625	2	0.119236
p.Ala53Pro	0.0863475	0.887827	4	0.443913
p.Ala53Ser	0.381688	0.181317	4	0.0906583
p.Ala53Ter	-0.0564736	0.182687	2	0.129179
p.Ala53Thr	0.290864	0.244619	2	0.172972
p.Ala53Trp	-0.0906074	0.2993	2	0.211637
p.Ala53Tyr	0.420594	0.134228	2	0.0949136
p.Ala53Val	0.114296	0.240588	4	0.120294
p.Ala6=	0.809999	0.295485	4	0.147742
p.Ala6Arg	1.33862	0.201661	6	0.0823278
p.Ala6Asn	-0.0181686	0.24145	2	0.170731
p.Ala6Asp	0.6283	0.0839049	2	0.0593297
p.Ala6Cys	0.616003	0.0661057	2	0.0467438
p.Ala6Gln	0.659049	0.121181	2	0.0856877
p.Ala6Glu	-0.049659	0.465901	4	0.232951
p.Ala6Gly	1.12508	0.318593	4	0.159297
p.Ala6His	0.329196	0.296072	2	0.209354
p.Ala6Ile	0.650538	1.04355	2	0.737901
p.Ala6Leu	1.07605	0.267601	6	0.109248
p.Ala6Lys	-0.39715	0.77135	2	0.545427
p.Ala6Met	1.10385	0.347632	2	0.245813
p.Ala6Phe	0.967706	0.0513783	2	0.0363299
p.Ala6Pro	0.723258	0.213337	4	0.106668
p.Ala6Ser	0.275245	0.481025	6	0.196378
p.Ala6Ter	-0.0679644	0.320786	2	0.22683
p.Ala6Thr	0.743168	0.45104	6	0.184136
p.Ala6Trp	1.14743	0.0483469	2	0.0341864
p.Ala6Tyr	0.359076	0.143612	2	0.101549
p.Ala6Val	1.05627	0.177568	6	0.0724918
p.Arg155=	0.927053	0.36366	8	0.128573
p.Arg155Ala	0.117981	0.486534	4	0.243267
p.Arg155Asn	0.243692	0.153501	2	0.108542
p.Arg155Asp	0.445192	0.349118	2	0.246864
p.Arg155Cys	0.111928	0.177592	2	0.125576
p.Arg155Gln	0.341724	0.156432	2	0.110614
p.Arg155Glu	-0.206084	0.19637	2	0.138855
p.Arg155Gly	-0.109623	0.197514	4	0.0987572
p.Arg155His	0.399577	0.21161	2	0.149631
p.Arg155Ile	0.51227	0.267554	2	0.189189
p.Arg155Leu	-0.335652	0.442036	6	0.180461
p.Arg155Lys	-0.567903	0.477848	2	0.33789
p.Arg155Met	-0.0340387	0.26901	2	0.190219
p.Arg155Phe	0.281322	0.11978	2	0.0846973
p.Arg155Pro	-0.0917447	0.57248	4	0.28624
p.Arg155Ser	0.176755	0.391606	4	0.195803
p.Arg155Ter	-0.197763	0.233035	2	0.164781
p.Arg155Thr	-0.281928	0.671079	4	0.33554
p.Arg155Trp	0.346699	0.230461	2	0.16296
p.Arg155Tyr	0.463801	0.130731	2	0.0924404
p.Arg155Val	0.184341	0.190409	4	0.0952047
p.Arg186=	0.61521	0.518779	6	0.211791
p.Arg186Ala	0.109722	0.330957	4	0.165478
p.Arg186Asn	-0.143834	0.190452	2	0.13467
p.Arg186Asp	1.54968	0.0740101	2	0.052333
p.Arg186Cys	-0.244619	0.150012	2	0.106074
p.Arg186Gln	-0.312928	0.38074	2	0.269224
p.Arg186Glu	0.00599646	0.33809	2	0.239066
p.Arg186Gly	0.532675	1.14635	6	0.467997
p.Arg186His	-0.13598	0.329784	2	0.233192
p.Arg186Ile	-0.192203	0.434065	4	0.217032
p.Arg186Leu	-0.121237	0.4213	6	0.171995
p.Arg186Lys	2.16431	0.0520784	2	0.036825
p.Arg186Met	0.347334	0.255131	2	0.180405
p.Arg186Phe	-0.220109	0.182058	2	0.128735
p.Arg186Pro	-0.111381	0.544511	4	0.272255
p.Arg186Ser	-0.00731565	0.473221	4	0.236611
p.Arg186Ter	0.197553	0.113791	2	0.0804621
p.Arg186Thr	0.165597	0.688921	4	0.34446
p.Arg186Trp	0.158507	0.084621	2	0.0598361
p.Arg186Tyr	-0.778564	0.931706	2	0.658816
p.Arg186Val	-0.174782	0.142555	4	0.0712774
p.Arg191=	0.204865	0.386359	6	0.15773
p.Arg191Ala	0.0162302	0.265831	4	0.132915
p.Arg191Asn	0.0864142	0.228308	2	0.161438
p.Arg191Asp	0.116061	0.656556	2	0.464255
p.Arg191Cys	-0.173999	0.145879	2	0.103152
p.Arg191Gln	-0.200478	0.997056	2	0.705025
p.Arg191Glu	-0.451416	0.338473	2	0.239336
p.Arg191Gly	-0.391637	0.24227	4	0.121135
p.Arg191His	0.980576	0.281568	2	0.199099
p.Arg191Ile	0.182774	0.124685	2	0.0881653
p.Arg191Leu	0.0140736	0.861496	6	0.351704
p.Arg191Lys	0.538344	0.895839	2	0.633454
p.Arg191Met	-0.10582	0.408245	2	0.288672
p.Arg191Phe	-0.21755	0.493139	2	0.348702
p.Arg191Pro	-0.832513	0.920696	2	0.651031
p.Arg191Ser	0.791762	1.16206	4	0.581029
p.Arg191Ter	0.137516	0.191354	2	0.135308
p.Arg191Thr	0.0165612	0.565012	4	0.282506
p.Arg191Trp	0.030119	0.120153	2	0.084961
p.Arg191Tyr	-0.354708	0.827928	2	0.585433
p.Arg191Val	-0.274837	0.25611	4	0.128055
p.Arg192=	0.297864	0.523963	6	0.213907
p.Arg192Ala	0.471495	0.423186	4	0.211593
p.Arg192Asn	0.166808	0.26849	2	0.189851
p.Arg192Asp	0.185981	0.825802	2	0.58393
p.Arg192Cys	0.219834	0.216372	2	0.152998
p.Arg192Gln	-0.350263	0.65628	2	0.46406
p.Arg192Glu	0.259913	0.375085	2	0.265225
p.Arg192Gly	0.0655033	0.507266	4	0.253633
p.Arg192His	2.58956	0.784036	2	0.554397
p.Arg192Ile	0.0682758	0.336185	4	0.168093
p.Arg192Leu	0.655161	0.313322	6	0.127913
p.Arg192Lys	0.36829	0.32456	2	0.229499
p.Arg192Met	-0.0252502	0.2703	2	0.191131
p.Arg192Phe	-0.162869	0.219328	2	0.155088
p.Arg192Pro	0.309408	1.17724	4	0.588619
p.Arg192Ser	0.123966	0.748272	4	0.374136
p.Arg192Ter	0.174038	0.808253	2	0.571521
p.Arg192Thr	1.18582	0.806084	4	0.403042
p.Arg192Trp	0.115849	0.124024	2	0.0876984
p.Arg192Tyr	-0.472482	0.397812	2	0.281296
p.Arg192Val	0.102596	0.398176	4	0.199088
p.Arg250=	1.3817	1.0884	6	0.444336
p.Arg250Ala	2.09044	0.387822	4	0.193911
p.Arg250Asn	0.637722	1.36617	2	0.966029
p.Arg250Asp	2.53284	0.143453	2	0.101437
p.Arg250Cys	-0.202776	0.647557	2	0.457892
p.Arg250Glu	1.62459	0.283492	2	0.200459
p.Arg250Gly	2.14625	0.556976	4	0.278488
p.Arg250His	4.66797	0.160488	2	0.113482
p.Arg250Ile	1.65049	0.687537	4	0.343769
p.Arg250Leu	2.01195	1.19327	6	0.48715
p.Arg250Lys	2.17705	1.36699	4	0.683494
p.Arg250Met	1.4868	0.43181	2	0.305336
p.Arg250Phe	2.33753	0.062795	2	0.0444027
p.Arg250Pro	1.5152	0.555193	4	0.277596
p.Arg250Ser	1.02305	0.982358	6	0.401046
p.Arg250Ter	0.461696	0.644731	4	0.322366
p.Arg250Thr	0.759055	0.731459	4	0.36573
p.Arg250Trp	0.802183	0.274863	2	0.194357
p.Arg250Tyr	1.18568	1.54661	2	1.09362
p.Arg250Val	0.652566	1.49677	4	0.748383
p.Arg275=	1.02838	1.12918	6	0.460984
p.Arg275Ala	1.5764	0.655162	4	0.327581
p.Arg275Asn	0.718277	0.178966	2	0.126548
p.Arg275Asp	2.51623	0.110686	2	0.0782665
p.Arg275Cys	0.563455	0.158078	2	0.111778
p.Arg275Gln	2.8234	0.114605	2	0.0810377
p.Arg275Glu	0.555801	0.454467	2	0.321357
p.Arg275Gly	0.680843	0.448398	4	0.224199
p.Arg275His	0.736769	0.154251	2	0.109072
p.Arg275Ile	1.52723	0.787054	4	0.393527
p.Arg275Leu	0.786493	0.633439	6	0.2586
p.Arg275Lys	0.983373	1.59804	4	0.799018
p.Arg275Met	1.2237	0.985648	2	0.696958
p.Arg275Phe	1.50366	0.0782521	2	0.0553326
p.Arg275Pro	-0.54889	0.705172	4	0.352586
p.Arg275Ser	1.2176	0.300287	6	0.122592
p.Arg275Ter	-0.436574	0.234166	2	0.16558
p.Arg275Thr	1.9455	0.305962	4	0.152981
p.Arg275Trp	1.38787	0.140289	2	0.0991995
p.Arg275Tyr	1.58083	0.17635	2	0.124698
p.Arg275Val	1.5022	0.522595	4	0.261297
p.Arg303=	0.559486	0.350283	6	0.143003
p.Arg303Ala	0.202679	0.372937	4	0.186469
p.Arg303Asn	0.115272	0.11001	2	0.0777885
p.Arg303Asp	0.124707	0.341627	2	0.241566
p.Arg303Cys	0.0253552	0.282805	2	0.199973
p.Arg303Gln	0.407145	0.0991086	2	0.0700803
p.Arg303Glu	0.43669	0.260665	2	0.184318
p.Arg303Gly	0.273738	0.264926	4	0.132463
p.Arg303His	0.0377939	0.856762	2	0.605822
p.Arg303Ile	-0.363296	0.490702	4	0.245351
p.Arg303Leu	0.275924	0.138991	6	0.0567428
p.Arg303Lys	0.102196	0.197256	2	0.139481
p.Arg303Met	0.314521	0.10384	2	0.073426
p.Arg303Phe	-0.28322	0.540576	2	0.382245
p.Arg303Pro	0.0867654	0.317634	4	0.158817
p.Arg303Ser	0.568029	0.309784	6	0.126469
p.Arg303Ter	-0.286615	0.182578	2	0.129102
p.Arg303Thr	0.112439	0.542371	4	0.271186
p.Arg303Trp	0.145535	0.229795	2	0.16249
p.Arg303Tyr	0.103281	0.0806971	2	0.0570614
p.Arg303Val	0.220542	1.00411	4	0.502053
p.Arg308=	0.976188	0.34256	6	0.13985
p.Arg308Ala	0.346915	0.435735	4	0.217867
p.Arg308Asn	0.886759	0.299999	2	0.212131
p.Arg308Asp	1.49129	0.161041	2	0.113873
p.Arg308Cys	1.00031	0.0719651	2	0.050887
p.Arg308Gln	0.529969	0.188958	2	0.133613
p.Arg308Glu	1.43252	0.176145	2	0.124553
p.Arg308Gly	0.884787	0.246278	6	0.100542
p.Arg308His	1.78842	0.236179	2	0.167003
p.Arg308Ile	0.274871	0.402876	4	0.201438
p.Arg308Leu	1.06909	0.181019	6	0.0739009
p.Arg308Lys	0.0785795	1.35443	4	0.677217
p.Arg308Met	0.953602	0.0662206	2	0.0468251
p.Arg308Phe	1.09714	0.161647	2	0.114302
p.Arg308Pro	0.584377	0.457287	4	0.228643
p.Arg308Ser	1.24601	0.4474	6	0.18265
p.Arg308Ter	1.46106e-05	0.905023	2	0.639948
p.Arg308Thr	1.44397	1.04022	4	0.520112
p.Arg308Trp	0.924483	0.042879	2	0.03032
p.Arg308Tyr	0.736846	0.159599	2	0.112853
p.Arg308Val	0.693828	0.444276	4	0.222138
p.Arg325=	1.14316	0.428176	6	0.174802
p.Arg325Ala	1.54036	0.246938	4	0.123469
p.Arg325Asn	1.1337	0.0636343	2	0.0449962
p.Arg325Asp	0.961207	0.0909151	2	0.0642867
p.Arg325Cys	1.18023	0.169243	2	0.119673
p.Arg325Gln	0.525711	0.320747	2	0.226803
p.Arg325Glu	1.04237	0.210192	2	0.148628
p.Arg325Gly	1.61028	0.78851	6	0.321908
p.Arg325His	1.11237	0.116489	2	0.0823702
p.Arg325Ile	0.714676	0.321288	4	0.160644
p.Arg325Leu	0.771974	0.149895	6	0.0611945
p.Arg325Lys	1.45288	0.347126	4	0.173563
p.Arg325Met	0.728461	0.114427	2	0.0809119
p.Arg325Phe	1.49395	0.0627975	2	0.0444045
p.Arg325Pro	0.650294	0.442296	4	0.221148
p.Arg325Ser	1.80266	0.630912	6	0.257569
p.Arg325Ter	-0.186619	0.101484	2	0.0717599
p.Arg325Thr	1.2049	0.749565	4	0.374782
p.Arg325Trp	0.737694	0.0622675	2	0.0440298
p.Arg325Tyr	1.07264	0.0431567	2	0.0305164
p.Arg325Val	1.20868	0.456827	4	0.228413
p.Arg327=	1.35688	0.302537	6	0.12351
p.Arg327Ala	1.45315	0.34554	4	0.17277
p.Arg327Asn	2.14205	0.129496	2	0.0915672
p.Arg327Asp	2.7113	0.410712	2	0.290418
p.Arg327Cys	0.896922	0.101609	2	0.0718481
p.Arg327Gln	0.205487	0.212994	2	0.150609
p.Arg327Glu	3.02272	0.0538728	2	0.0380938
p.Arg327Gly	1.72576	0.267254	6	0.109106
p.Arg327His	1.91012	0.121879	2	0.0861814
p.Arg327Ile	1.15407	0.592383	4	0.296192
p.Arg327Leu	0.878032	0.291229	6	0.118894
p.Arg327Lys	1.82819	0.670959	4	0.335479
p.Arg327Met	1.72142	0.0662601	2	0.046853
p.Arg327Phe	0.758211	0.167725	2	0.118599
p.Arg327Pro	0.750057	1.02132	4	0.510661
p.Arg327Ser	0.902021	0.325948	6	0.133068
p.Arg327Ter	-0.445673	0.29818	2	0.210845
p.Arg327Thr	2.19243	0.395557	4	0.197779
p.Arg327Trp	1.64128	0.456096	2	0.322509
p.Arg327Tyr	1.80757	0.543804	2	0.384527
p.Arg327Val	0.980593	0.18992	4	0.09496
p.Arg333=	1.0287	0.309204	4	0.154602
p.Arg333Ala	1.89766	0.79734	4	0.39867
p.Arg333Asn	1.88814	0.27249	2	0.192679
p.Arg333Asp	1.68982	1.30094	2	0.919907
p.Arg333Cys	1.14551	0.480404	2	0.339697
p.Arg333Gln	-0.440401	0.635727	2	0.449527
p.Arg333Glu	0.90346	0.480391	2	0.339688
p.Arg333Gly	1.80574	0.312711	4	0.156355
p.Arg333His	1.84098	1.30104	2	0.919973
p.Arg333Ile	1.25562	0.946128	4	0.473064
p.Arg333Leu	1.53724	0.412273	6	0.16831
p.Arg333Lys	1.49427	0.456464	2	0.322769
p.Arg333Met	0.162676	0.325909	2	0.230452
p.Arg333Phe	0.929574	0.154979	2	0.109586
p.Arg333Pro	0.515864	0.657342	2	0.464811
p.Arg333Ser	0.937629	0.566708	4	0.283354
p.Arg333Ter	-0.44674	0.243672	2	0.172302
p.Arg333Thr	1.81336	0.895785	4	0.447893
p.Arg333Trp	-0.0742754	0.403615	2	0.285399
p.Arg333Tyr	2.18415	0.373869	2	0.264366
p.Arg333Val	1.66611	0.258315	4	0.129157
p.Arg345=	1.14892	0.142036	6	0.0579858
p.Arg345Ala	1.50141	0.170371	4	0.0851856
p.Arg345Asn	0.594509	0.77893	2	0.550787
p.Arg345Asp	1.96543	0.0841791	2	0.0595236
p.Arg345Cys	0.797508	0.0713794	2	0.0504728
p.Arg345Gln	0.552553	0.257671	2	0.182201
p.Arg345Glu	0.982018	0.123048	2	0.0870077
p.Arg345Gly	1.00666	0.162006	4	0.0810029
p.Arg345His	1.25481	0.107871	2	0.0762761
p.Arg345Ile	0.407423	0.37959	4	0.189795
p.Arg345Leu	1.40555	0.356353	6	0.14548
p.Arg345Lys	1.33971	0.0755468	2	0.0534197
p.Arg345Met	0.840636	0.070853	2	0.0501006
p.Arg345Phe	1.13596	0.0565432	2	0.0399821
p.Arg345Pro	1.41389	0.376938	4	0.188469
p.Arg345Ser	0.860287	0.254848	6	0.104041
p.Arg345Ter	0.280932	0.431371	4	0.215686
p.Arg345Thr	1.16042	0.541213	4	0.270606
p.Arg345Trp	1.87083	0.046516	2	0.0328918
p.Arg345Tyr	0.384713	0.0896668	2	0.063404
p.Arg345Val	0.802534	0.4112	4	0.2056
p.Arg358=	0.781207	0.346296	8	0.122434
p.Arg358Ala	1.27473	0.389791	4	0.194896
p.Arg358Asn	0.644064	0.298068	2	0.210766
p.Arg358Asp	0.571673	0.53824	2	0.380593
p.Arg358Cys	0.601478	0.0831387	2	0.0587879
p.Arg358Gln	-0.0478148	0.284739	2	0.201341
p.Arg358Glu	0.393073	0.125773	2	0.0889348
p.Arg358Gly	0.727156	0.359936	4	0.179968
p.Arg358His	0.785674	0.118287	2	0.0836412
p.Arg358Ile	0.86429	0.417913	4	0.208956
p.Arg358Leu	1.35462	0.498814	6	0.20364
p.Arg358Lys	0.955199	0.7537	4	0.37685
p.Arg358Met	1.56609	0.161971	2	0.114531
p.Arg358Phe	1.18262	0.0683675	2	0.0483431
p.Arg358Pro	0.143356	0.270964	4	0.135482
p.Arg358Ser	0.81807	0.303598	6	0.123943
p.Arg358Ter	0.024816	0.157039	2	0.111043
p.Arg358Thr	1.14342	0.308131	4	0.154065
p.Arg358Trp	0.32033	0.163535	2	0.115636
p.Arg358Tyr	0.353018	0.682402	2	0.482531
p.Arg358Val	0.816354	0.273419	4	0.13671
p.Arg35Gly	0.659682	0.903874	2	0.639135
p.Arg35Lys	1.17474	1.05954	2	0.749205
p.Arg36=	0.911764	0.280257	6	0.114414
p.Arg368=	0.865574	0.223627	6	0.0912955
p.Arg368Ala	0.923914	0.243416	4	0.121708
p.Arg368Asn	0.801075	0.349743	2	0.247306
p.Arg368Asp	1.39775	0.200736	2	0.141942
p.Arg368Cys	0.39799	0.261278	2	0.184752
p.Arg368Gln	1.01244	0.121985	2	0.0862563
p.Arg368Glu	0.937536	0.190224	2	0.134509
p.Arg368Gly	0.566221	0.123047	4	0.0615236
p.Arg368His	1.12683	0.0731172	2	0.0517017
p.Arg368Ile	0.817058	0.307086	4	0.153543
p.Arg368Leu	0.717538	0.201047	6	0.082077
p.Arg368Lys	0.795842	0.453234	4	0.226617
p.Arg368Met	0.583747	0.197397	2	0.139581
p.Arg368Phe	0.812222	0.0863845	2	0.0610831
p.Arg368Pro	-0.283536	0.442724	4	0.221362
p.Arg368Ser	0.795585	0.306864	6	0.125277
p.Arg368Ter	-0.279476	0.121473	2	0.0858946
p.Arg368Thr	0.671212	0.311216	4	0.155608
p.Arg368Trp	1.59006	0.0691709	2	0.0489112
p.Arg368Tyr	1.02208	0.0643055	2	0.0454709
p.Arg368Val	1.23169	0.659953	4	0.329977
p.Arg369=	0.813525	0.316867	8	0.11203
p.Arg369Ala	0.555544	0.157597	4	0.0787986
p.Arg369Asn	1.01284	0.0763834	2	0.0540112
p.Arg369Asp	0.705451	0.0779099	2	0.0550906
p.Arg369Cys	1.06873	0.0889673	2	0.0629094
p.Arg369Gln	1.45326	0.0622696	2	0.0440313
p.Arg369Glu	1.14986	0.130565	2	0.0923237
p.Arg369Gly	0.651944	0.211205	4	0.105602
p.Arg369His	0.829638	0.36566	2	0.25856
p.Arg369Ile	0.721296	0.953891	4	0.476945
p.Arg369Leu	0.549257	0.197108	6	0.0804692
p.Arg369Lys	0.160164	0.144473	2	0.102158
p.Arg369Met	1.30018	0.109943	2	0.0777414
p.Arg369Phe	1.05761	0.118151	2	0.0835452
p.Arg369Pro	0.044794	0.2124	4	0.1062
p.Arg369Ser	2.06186	0.728428	6	0.297379
p.Arg369Ter	-0.34878	0.431288	2	0.304966
p.Arg369Thr	1.15391	0.170868	4	0.085434
p.Arg369Trp	0.82888	0.329567	2	0.233039
p.Arg369Tyr	1.72033	0.258755	2	0.182967
p.Arg369Val	0.919728	0.115363	4	0.0576815
p.Arg36Ala	1.08696	0.521472	4	0.260736
p.Arg36Asn	0.17025	0.619933	2	0.438359
p.Arg36Asp	0.580899	0.112631	2	0.0796419
p.Arg36Cys	1.36413	0.0521828	2	0.0368988
p.Arg36Gln	0.831972	0.237215	2	0.167737
p.Arg36Glu	1.03065	0.111801	2	0.0790551
p.Arg36Gly	0.0835244	0.333013	4	0.166507
p.Arg36His	0.532758	0.107534	2	0.076038
p.Arg36Ile	0.7616	0.146993	2	0.103939
p.Arg36Leu	1.15231	0.281899	6	0.115085
p.Arg36Lys	1.66432	0.852237	2	0.602622
p.Arg36Met	0.199848	0.119519	2	0.0845126
p.Arg36Phe	0.422961	0.248046	2	0.175395
p.Arg36Pro	-0.331324	0.353921	4	0.17696
p.Arg36Ser	0.92575	0.13714	6	0.0559873
p.Arg36Ter	-0.432545	0.3288	2	0.232497
p.Arg36Thr	0.703936	0.333317	4	0.166658
p.Arg36Trp	0.728995	0.151155	2	0.106883
p.Arg36Tyr	1.06866	0.0869239	2	0.0614645
p.Arg36Val	0.571017	0.374104	4	0.187052
p.Arg377=	0.678185	0.260837	6	0.106486
p.Arg377Ala	-0.262849	0.469865	4	0.234932
p.Arg377Asn	0.523441	0.822467	2	0.581572
p.Arg377Asp	-0.180669	0.272618	2	0.19277
p.Arg377Cys	0.355231	0.0887394	2	0.0627482
p.Arg377Gln	-0.08415	0.190074	2	0.134402
p.Arg377Glu	-0.223107	0.603116	2	0.426468
p.Arg377Gly	0.030039	0.236226	4	0.118113
p.Arg377His	-0.0349094	0.144188	2	0.101956
p.Arg377Ile	-0.0298429	0.398004	2	0.281431
p.Arg377Leu	0.0514965	0.271563	6	0.110865
p.Arg377Lys	0.626806	0.101528	2	0.0717912
p.Arg377Met	-0.64748	0.488599	2	0.345491
p.Arg377Phe	-0.234779	0.111703	2	0.0789858
p.Arg377Pro	0.0453187	0.34974	4	0.17487
p.Arg377Ser	0.168442	0.248872	6	0.101601
p.Arg377Ter	-0.30176	0.324912	2	0.229748
p.Arg377Thr	-0.356573	0.290884	4	0.145442
p.Arg377Trp	-0.239334	0.393623	2	0.278333
p.Arg377Tyr	-0.330219	0.257997	2	0.182431
p.Arg377Val	0.213354	0.186591	4	0.0932956
p.Arg392=	0.862609	0.231739	6	0.094607
p.Arg392Ala	0.808223	0.226905	4	0.113452
p.Arg392Asn	0.565101	0.113412	2	0.0801945
p.Arg392Asp	0.979465	0.0917514	2	0.064878
p.Arg392Cys	0.59595	0.12091	2	0.0854965
p.Arg392Gln	0.537953	0.124681	2	0.088163
p.Arg392Glu	0.545361	0.357132	2	0.25253
p.Arg392Gly	0.765016	0.355201	4	0.177601
p.Arg392His	1.60758	0.0552533	2	0.03907
p.Arg392Ile	1.24493	0.395746	4	0.197873
p.Arg392Leu	0.448537	0.151483	6	0.0618427
p.Arg392Lys	1.31937	0.267415	2	0.189091
p.Arg392Met	0.617913	0.142323	2	0.100638
p.Arg392Phe	0.0768051	0.253217	2	0.179052
p.Arg392Pro	-0.0617363	0.541572	4	0.270786
p.Arg392Ser	0.858503	0.402366	6	0.164265
p.Arg392Ter	-0.0465057	0.807974	4	0.403987
p.Arg392Thr	1.14496	0.333915	4	0.166958
p.Arg392Trp	1.14885	0.0788508	2	0.0557559
p.Arg392Tyr	0.987393	0.147699	2	0.104439
p.Arg392Val	0.616548	0.125508	4	0.0627541
p.Arg394=	1.00143	0.572833	6	0.233858
p.Arg394Ala	1.35165	0.205676	4	0.102838
p.Arg394Asn	1.04967	0.317066	2	0.2242
p.Arg394Asp	0.144974	0.166407	2	0.117667
p.Arg394Cys	0.555044	0.0633311	2	0.0447819
p.Arg394Gln	1.29663	0.195817	2	0.138463
p.Arg394Glu	1.73276	0.447468	2	0.316408
p.Arg394Gly	0.752406	0.305467	6	0.124706
p.Arg394His	1.05475	0.11855	2	0.0838278
p.Arg394Ile	0.810594	0.395835	4	0.197917
p.Arg394Leu	0.587631	0.0888662	6	0.0362795
p.Arg394Lys	1.55537	0.0761143	2	0.053821
p.Arg394Met	0.64847	0.0781424	2	0.055255
p.Arg394Phe	0.582777	0.205144	2	0.145059
p.Arg394Pro	0.0828575	0.333456	4	0.166728
p.Arg394Ser	0.751476	0.200524	6	0.0818636
p.Arg394Ter	-0.103204	0.1163	2	0.0822362
p.Arg394Thr	0.352691	0.254484	4	0.127242
p.Arg394Trp	0.15675	0.258302	2	0.182647
p.Arg394Tyr	1.21557	0.165298	2	0.116884
p.Arg394Val	0.295161	0.128302	4	0.0641509
p.Arg397=	0.791661	0.369434	6	0.150821
p.Arg397Ala	0.464246	0.196185	4	0.0980924
p.Arg397Asn	0.79877	0.337609	2	0.238726
p.Arg397Asp	0.26972	0.174971	2	0.123723
p.Arg397Cys	0.909371	0.14121	2	0.0998507
p.Arg397Gln	-0.406052	0.792143	2	0.56013
p.Arg397Glu	0.455479	0.26462	2	0.187115
p.Arg397Gly	0.948327	0.527483	6	0.215344
p.Arg397Ile	1.0063	0.438361	4	0.219181
p.Arg397Leu	0.596305	0.520346	6	0.21243
p.Arg397Lys	2.31679	0.402601	2	0.284682
p.Arg397Met	0.585739	0.152376	2	0.107746
p.Arg397Phe	0.722431	0.104904	2	0.0741782
p.Arg397Pro	0.632287	0.644769	4	0.322385
p.Arg397Ser	0.834692	0.743902	4	0.371951
p.Arg397Ter	0.0874108	0.804741	2	0.569038
p.Arg397Thr	0.207526	0.351934	4	0.175967
p.Arg397Trp	0.717784	0.924103	2	0.653439
p.Arg397Tyr	1.09229	0.129243	2	0.0913887
p.Arg397Val	0.313842	0.433543	4	0.216771
p.Arg403=	1.1521	0.393	8	0.138946
p.Arg403Ala	1.20164	0.177682	4	0.0888409
p.Arg403Asn	0.89986	0.0617411	2	0.0436576
p.Arg403Asp	1.58586	0.117823	2	0.0833134
p.Arg403Cys	1.45106	0.0739276	2	0.0522747
p.Arg403Gln	0.804978	0.131518	2	0.092997
p.Arg403Glu	1.37073	0.257873	2	0.182344
p.Arg403Gly	1.15769	0.3452	6	0.140927
p.Arg403His	0.561733	0.122115	2	0.0863484
p.Arg403Ile	0.538685	0.529184	4	0.264592
p.Arg403Leu	1.38532	0.599878	6	0.244899
p.Arg403Lys	0.785499	0.368529	4	0.184264
p.Arg403Met	1.11941	0.0698521	2	0.0493929
p.Arg403Phe	0.930115	0.0978631	2	0.0691996
p.Arg403Pro	0.954858	0.486637	4	0.243319
p.Arg403Ser	1.031	0.169591	4	0.0847957
p.Arg403Ter	-0.250181	0.627693	4	0.313846
p.Arg403Thr	1.11398	0.509395	4	0.254697
p.Arg403Trp	1.23214	0.0658216	2	0.0465429
p.Arg403Tyr	0.882458	0.134017	2	0.0947641
p.Arg403Val	0.515853	0.371258	4	0.185629
p.Arg422=	0.874388	0.382876	6	0.156308
p.Arg422Ala	1.39804	0.274043	4	0.137022
p.Arg422Asn	1.12881	0.28589	2	0.202155
p.Arg422Asp	0.626877	0.558774	2	0.395113
p.Arg422Cys	1.3179	0.086798	2	0.0613755
p.Arg422Gln	1.32137	0.166113	2	0.117459
p.Arg422Glu	1.50393	0.0740723	2	0.052377
p.Arg422Gly	1.16227	0.43523	4	0.217615
p.Arg422His	1.43596	0.100151	2	0.0708171
p.Arg422Ile	1.11696	0.362487	4	0.181243
p.Arg422Leu	0.946714	0.218982	6	0.0893991
p.Arg422Lys	1.87357	0.556031	4	0.278016
p.Arg422Met	0.942168	0.128967	2	0.0911936
p.Arg422Phe	0.987993	0.0720328	2	0.0509349
p.Arg422Pro	0.2213	0.379492	4	0.189746
p.Arg422Ser	1.68277	0.569165	6	0.23236
p.Arg422Ter	0.135163	0.103271	2	0.0730233
p.Arg422Thr	1.9377	0.468026	4	0.234013
p.Arg422Trp	1.09574	0.0633268	2	0.0447788
p.Arg422Tyr	1.21375	0.0907589	2	0.0641762
p.Arg422Val	0.859101	0.134874	4	0.0674368
p.Arg428=	1.05071	0.259378	6	0.105891
p.Arg428Ala	1.24526	0.251881	4	0.12594
p.Arg428Asn	0.978434	0.0805127	2	0.0569311
p.Arg428Asp	1.28827	0.0956145	2	0.0676096
p.Arg428Cys	0.866967	0.0707456	2	0.0500247
p.Arg428Gln	0.491822	0.559475	2	0.395609
p.Arg428Glu	1.19275	0.0733747	2	0.0518837
p.Arg428Gly	1.48726	0.373607	4	0.186803
p.Arg428His	0.825824	0.20217	2	0.142956
p.Arg428Ile	0.934982	0.497767	4	0.248884
p.Arg428Leu	0.873041	0.187695	6	0.076626
p.Arg428Lys	2.07186	0.143228	2	0.101277
p.Arg428Met	0.65073	0.290433	2	0.205367
p.Arg428Phe	1.25055	0.0466806	2	0.0330082
p.Arg428Pro	0.957057	0.282989	4	0.141494
p.Arg428Ser	1.10776	0.500433	6	0.204301
p.Arg428Ter	-0.170381	0.130203	2	0.0920671
p.Arg428Thr	1.26038	0.37596	4	0.18798
p.Arg428Trp	0.850547	0.0624404	2	0.044152
p.Arg428Tyr	0.93087	0.0650238	2	0.0459788
p.Arg428Val	0.900342	0.0780897	4	0.0390449
p.Arg429=	1.13911	0.248062	8	0.0877032
p.Arg429Ala	1.34678	0.159616	4	0.0798079
p.Arg429Asn	1.1554	0.0583878	2	0.0412864
p.Arg429Asp	0.867795	0.321629	2	0.227426
p.Arg429Cys	0.692399	0.14323	2	0.101279
p.Arg429Gln	0.838707	0.125634	2	0.0888365
p.Arg429Glu	0.814755	0.193993	2	0.137174
p.Arg429Gly	1.05022	0.128383	4	0.0641915
p.Arg429His	1.30664	0.227134	2	0.160608
p.Arg429Ile	1.85834	0.519392	4	0.259696
p.Arg429Leu	1.02615	0.139485	6	0.0569444
p.Arg429Lys	1.01527	0.253	4	0.1265
p.Arg429Met	0.936246	0.120404	2	0.0851385
p.Arg429Phe	0.933001	0.0527413	2	0.0372937
p.Arg429Pro	0.98926	0.232711	4	0.116355
p.Arg429Ser	1.14131	0.298278	6	0.121772
p.Arg429Ter	0.0168984	0.108371	2	0.0766297
p.Arg429Thr	1.60328	0.55069	4	0.275345
p.Arg429Trp	1.34606	0.153645	2	0.108644
p.Arg429Tyr	1.07893	0.0528772	2	0.0373898
p.Arg429Val	1.40494	0.398091	4	0.199046
p.Arg43=	1.55241	0.485546	6	0.198223
p.Arg43Ala	0.590382	0.254051	4	0.127026
p.Arg43Asn	0.749931	0.267901	2	0.189434
p.Arg43Asp	0.114745	0.577964	2	0.408683
p.Arg43Cys	1.13925	0.0728597	2	0.0515196
p.Arg43Gln	0.782782	0.163627	2	0.115702
p.Arg43Glu	1.44499	0.1997	2	0.14121
p.Arg43Gly	0.228226	0.370344	4	0.185172
p.Arg43His	0.560145	0.136859	2	0.0967739
p.Arg43Ile	0.651413	0.144053	2	0.101861
p.Arg43Leu	0.442897	0.367933	6	0.150208
p.Arg43Lys	0.251356	0.278996	2	0.19728
p.Arg43Met	0.870476	0.370806	2	0.262199
p.Arg43Phe	1.27759	0.0762767	2	0.0539358
p.Arg43Pro	-0.0618723	0.567667	4	0.283834
p.Arg43Ser	0.804227	0.300177	6	0.122547
p.Arg43Ter	-0.489233	0.368489	2	0.260561
p.Arg43Thr	1.40799	0.142329	4	0.0711646
p.Arg43Trp	0.816778	0.341539	2	0.241504
p.Arg43Tyr	1.44169	0.151925	2	0.107427
p.Arg43Val	1.38464	0.174449	4	0.0872245
p.Arg447=	1.31281	0.14497	6	0.059184
p.Arg447Ala	0.566493	0.249445	4	0.124723
p.Arg447Asn	0.103938	0.169215	2	0.119653
p.Arg447Asp	-0.0756382	0.126825	2	0.0896786
p.Arg447Cys	0.595358	0.108395	2	0.076647
p.Arg447Gln	-0.0153018	0.149341	2	0.1056
p.Arg447Glu	0.198943	0.100461	2	0.0710366
p.Arg447Gly	0.499176	0.163941	4	0.0819707
p.Arg447His	-0.146338	0.108523	2	0.0767373
p.Arg447Ile	3.36711	0.559841	4	0.279921
p.Arg447Leu	3.44193	0.223274	6	0.0911511
p.Arg447Lys	0.914088	0.074112	2	0.0524051
p.Arg447Met	2.14585	0.127471	2	0.0901355
p.Arg447Phe	2.86044	0.0275247	2	0.0194629
p.Arg447Pro	-0.201781	0.275354	4	0.137677
p.Arg447Ser	-0.0699534	0.271406	6	0.110801
p.Arg447Ter	-0.162903	0.515425	4	0.257712
p.Arg447Thr	0.786517	0.169301	4	0.0846506
p.Arg447Trp	0.508415	0.0723705	2	0.0511737
p.Arg447Tyr	0.600516	0.134772	2	0.0952985
p.Arg447Val	2.97742	0.0591985	2	0.0418597
p.Arg46=	0.221966	0.571765	6	0.233422
p.Arg46Ala	1.42332	0.223711	4	0.111855
p.Arg46Asn	1.20391	0.125472	2	0.0887222
p.Arg46Asp	1.24145	0.126333	2	0.089331
p.Arg46Cys	0.562876	0.0944069	2	0.0667557
p.Arg46Gln	0.218585	0.629549	2	0.445158
p.Arg46Glu	0.926977	0.142416	2	0.100703
p.Arg46Gly	1.36992	0.418783	6	0.170967
p.Arg46His	1.4946	0.0935049	2	0.066118
p.Arg46Ile	0.747466	0.089177	2	0.0630576
p.Arg46Leu	0.512533	0.310137	6	0.126613
p.Arg46Lys	0.698844	0.160147	2	0.113241
p.Arg46Met	0.754673	0.405042	2	0.286408
p.Arg46Phe	0.932735	0.0771865	2	0.0545791
p.Arg46Pro	-0.440744	0.627313	4	0.313657
p.Arg46Ser	1.40294	0.483373	6	0.197336
p.Arg46Ter	-0.0124561	0.155653	2	0.110063
p.Arg46Thr	1.56223	0.429019	4	0.21451
p.Arg46Trp	0.210382	0.128362	2	0.0907655
p.Arg46Tyr	0.452005	0.119754	2	0.084679
p.Arg46Val	0.385535	0.217415	4	0.108708
p.Arg5=	1.2001	0.263905	6	0.107739
p.Arg5Ala	0.742358	0.17357	4	0.0867851
p.Arg5Asn	1.19237	0.138644	2	0.0980361
p.Arg5Asp	0.064802	0.329879	2	0.233259
p.Arg5Cys	0.303053	0.156621	2	0.110748
p.Arg5Gln	0.965761	0.21269	2	0.150394
p.Arg5Glu	3.47852	0.0293555	2	0.0207575
p.Arg5Gly	1.20799	0.30729	6	0.125451
p.Arg5His	0.280694	0.404827	2	0.286256
p.Arg5Ile	0.87658	0.0717079	2	0.0507051
p.Arg5Leu	1.17586	0.144323	6	0.0589194
p.Arg5Lys	1.43892	0.0939092	2	0.0664038
p.Arg5Met	0.214564	0.235054	2	0.166208
p.Arg5Phe	0.867536	0.0517862	2	0.0366184
p.Arg5Pro	0.737242	0.259301	4	0.129651
p.Arg5Ser	0.841249	0.270261	6	0.110334
p.Arg5Ter	0.0878069	0.116891	2	0.0826545
p.Arg5Thr	0.891065	0.243175	4	0.121587
p.Arg5Trp	1.285	0.101193	2	0.0715543
p.Arg5Tyr	0.301354	0.221375	2	0.156536
p.Arg5Val	0.747546	0.325826	4	0.162913
p.Arg63=	0.903772	0.339415	6	0.138566
p.Arg63Ala	1.00896	0.302221	4	0.151111
p.Arg63Asn	2.87993	0.157222	2	0.111173
p.Arg63Asp	2.25406	0.316493	2	0.223794
p.Arg63Cys	1.244	0.0652923	2	0.0461686
p.Arg63Gln	1.85211	0.0616686	2	0.0436063
p.Arg63Glu	1.67129	0.0569837	2	0.0402936
p.Arg63Gly	1.59508	0.045112	2	0.031899
p.Arg63His	1.39891	0.623972	2	0.441215
p.Arg63Ile	0.240043	0.33768	2	0.238776
p.Arg63Leu	0.629436	0.168445	6	0.0687673
p.Arg63Lys	1.47869	0.142926	2	0.101064
p.Arg63Met	1.19429	0.0533236	2	0.0377055
p.Arg63Phe	0.937523	0.0865939	2	0.0612311
p.Arg63Pro	1.1067	0.39171	4	0.195855
p.Arg63Ser	1.63759	0.413133	6	0.168661
p.Arg63Ter	0.357977	0.0985635	2	0.0696949
p.Arg63Thr	1.77103	0.380432	4	0.190216
p.Arg63Trp	1.13007	0.116256	2	0.0822052
p.Arg63Tyr	1.81601	0.594538	2	0.420402
p.Arg63Val	1.05149	0.337199	4	0.1686
p.Arg7=	0.834722	0.288565	6	0.117806
p.Arg7Ala	1.08361	0.327417	4	0.163709
p.Arg7Asn	1.29231	0.0788925	2	0.0557854
p.Arg7Asp	1.21825	0.167435	2	0.118394
p.Arg7Cys	1.05962	0.0602306	2	0.0425895
p.Arg7Gln	1.23232	0.273828	2	0.193626
p.Arg7Glu	0.151267	0.172119	2	0.121706
p.Arg7Gly	1.3759	0.226347	4	0.113174
p.Arg7His	0.689854	0.214124	2	0.151409
p.Arg7Ile	1.08501	0.0621733	2	0.0439631
p.Arg7Leu	1.0562	0.141312	6	0.0576903
p.Arg7Lys	1.13749	0.105854	2	0.0748499
p.Arg7Met	1.5402	0.0610224	2	0.0431493
p.Arg7Phe	0.732689	0.0458643	2	0.0324309
p.Arg7Pro	0.885762	0.459694	4	0.229847
p.Arg7Ser	0.684092	0.304213	6	0.124194
p.Arg7Ter	-0.379961	0.212795	2	0.150469
p.Arg7Thr	0.509964	0.240471	4	0.120236
p.Arg7Trp	0.536399	0.0735854	2	0.0520327
p.Arg7Tyr	0.663097	0.137882	2	0.097497
p.Arg7Val	1.32573	0.274217	4	0.137109
p.Arg85=	1.17774	0.562338	8	0.198817
p.Arg85Ala	-0.245057	0.264831	4	0.132416
p.Arg85Asn	-0.215116	0.290109	2	0.205138
p.Arg85Asp	-0.115647	0.152106	2	0.107555
p.Arg85Gln	0.0382464	0.256616	2	0.181455
p.Arg85Glu	-0.0851534	0.117536	2	0.0831105
p.Arg85Gly	0.0120211	0.112403	4	0.0562013
p.Arg85His	0.470709	0.24259	2	0.171537
p.Arg85Ile	-0.274602	0.109965	2	0.0777573
p.Arg85Leu	-0.11436	0.10877	6	0.0444053
p.Arg85Lys	0.101856	0.131379	2	0.0928987
p.Arg85Met	-0.104784	0.156994	2	0.111011
p.Arg85Phe	-0.0636543	0.288103	2	0.20372
p.Arg85Pro	0.286056	0.231071	4	0.115535
p.Arg85Ser	-0.139389	0.29138	4	0.14569
p.Arg85Ter	-0.0608294	0.121618	2	0.0859967
p.Arg85Thr	-0.0450374	0.2575	4	0.12875
p.Arg85Trp	-0.188348	0.106749	2	0.0754831
p.Arg85Tyr	0.296352	0.423394	2	0.299385
p.Arg85Val	-0.0936538	0.172881	4	0.0864405
p.Asn166=	0.85163	0.0519627	2	0.0367432
p.Asn166Ala	1.03871	0.212178	4	0.106089
p.Asn166Arg	-0.0140837	0.0936124	6	0.0382171
p.Asn166Asp	-0.0141046	0.0721033	2	0.0509848
p.Asn166Cys	0.702622	0.0541261	2	0.0382729
p.Asn166Gln	1.84283	0.0931517	2	0.0658682
p.Asn166Glu	0.360428	0.0553332	2	0.0391264
p.Asn166Gly	0.495221	0.0829932	4	0.0414966
p.Asn166His	1.45271	0.152206	4	0.0761028
p.Asn166Ile	0.0385362	0.0522718	2	0.0369617
p.Asn166Leu	-0.0407177	0.120792	6	0.049313
p.Asn166Lys	0.379553	0.103045	2	0.0728636
p.Asn166Met	1.08923	0.0261354	2	0.0184805
p.Asn166Phe	1.27103	0.0362401	2	0.0256256
p.Asn166Pro	-0.278083	0.363328	4	0.181664
p.Asn166Ser	0.916971	0.176271	6	0.0719624
p.Asn166Ter	-0.0733021	0.0946678	2	0.0669403
p.Asn166Thr	0.848302	0.106666	4	0.0533331
p.Asn166Trp	0.146498	0.0469573	2	0.0332038
p.Asn166Tyr	1.25827	0.0954251	2	0.0674757
p.Asn166Val	0.214622	0.0515552	4	0.0257776
p.Asn179Ala	0.805328	0.385445	2	0.272551
p.Asn179Arg	1.48012	0.630345	6	0.257337
p.Asn179Asp	0.115128	0.598352	2	0.423099
p.Asn179Cys	0.813196	0.0445481	2	0.0315002
p.Asn179Gln	3.11057	0.122954	2	0.0869418
p.Asn179Glu	0.730095	0.302301	2	0.213759
p.Asn179Gly	0.0846535	0.105552	4	0.052776
p.Asn179His	1.92877	0.204393	2	0.144528
p.Asn179Leu	0.495511	0.417586	6	0.170479
p.Asn179Lys	2.97551	0.136454	2	0.0964873
p.Asn179Met	0.893111	0.111615	2	0.0789237
p.Asn179Phe	0.592976	0.0538619	2	0.0380861
p.Asn179Pro	-0.0373786	0.565936	4	0.282968
p.Asn179Ser	0.521668	0.32807	6	0.133934
p.Asn179Ter	-0.00207369	0.107156	2	0.0757708
p.Asn179Thr	1.51281	0.333692	4	0.166846
p.Asn179Trp	0.807408	0.2966	2	0.209728
p.Asn179Tyr	0.596487	0.159564	2	0.112829
p.Asn179Val	0.822119	0.433814	4	0.216907
p.Asn180Ala	-0.3428	0.489104	4	0.244552
p.Asn180Arg	-0.0674993	0.48816	6	0.19929
p.Asn180Asp	1.05796	0.841764	2	0.595217
p.Asn180Cys	0.381256	0.114631	2	0.0810567
p.Asn180Gln	-0.115555	0.248947	2	0.176032
p.Asn180Glu	-0.114557	0.487628	2	0.344805
p.Asn180Gly	-0.236164	0.363235	4	0.181617
p.Asn180Ile	0.818119	0.248673	2	0.175838
p.Asn180Leu	0.12702	0.456641	6	0.186423
p.Asn180Met	-0.540422	1.09321	2	0.773017
p.Asn180Phe	-0.0292077	0.199926	2	0.141369
p.Asn180Pro	0.256831	0.455445	4	0.227722
p.Asn180Ser	-0.139064	0.41876	6	0.170958
p.Asn180Ter	-0.427299	0.467128	2	0.330309
p.Asn180Thr	0.196053	0.78067	4	0.390335
p.Asn180Trp	-0.116306	0.31361	2	0.221756
p.Asn180Tyr	-0.312344	1.14059	2	0.806519
p.Asn180Val	-0.36014	0.18701	4	0.0935052
p.Asn204=	0.233941	0.477508	2	0.337649
p.Asn204Ala	0.151045	0.461607	4	0.230804
p.Asn204Arg	-0.259536	0.644178	6	0.262985
p.Asn204Asp	0.0362255	0.212037	2	0.149933
p.Asn204Cys	0.314298	0.185249	2	0.130991
p.Asn204Gln	0.0610953	0.282229	2	0.199566
p.Asn204Glu	0.34357	0.200153	2	0.14153
p.Asn204Gly	-0.0108952	0.379042	4	0.189521
p.Asn204His	0.141839	0.415844	2	0.294046
p.Asn204Ile	-0.123546	0.260076	2	0.183902
p.Asn204Leu	0.00608426	0.346482	6	0.141451
p.Asn204Met	-0.766649	0.473349	2	0.334708
p.Asn204Phe	-0.400189	0.918049	2	0.649159
p.Asn204Pro	0.160534	0.451186	4	0.225593
p.Asn204Ser	0.832989	0.680534	6	0.277827
p.Asn204Ter	-0.16468	0.139349	2	0.0985345
p.Asn204Thr	-0.123798	0.603387	4	0.301693
p.Asn204Trp	-0.281376	0.261428	2	0.184857
p.Asn204Tyr	2.39514	0.118464	2	0.0837667
p.Asn204Val	0.473586	0.4326	4	0.2163
p.Asn231=	0.892395	0.211377	2	0.149466
p.Asn231Ala	-0.0356729	0.192453	4	0.0962265
p.Asn231Arg	0.0842257	0.443512	6	0.181063
p.Asn231Asp	0.429619	0.221768	2	0.156813
p.Asn231Cys	-0.0595149	0.0878056	2	0.0620879
p.Asn231Gln	-0.468074	0.641199	2	0.453396
p.Asn231Glu	-0.0158989	0.49185	2	0.34779
p.Asn231Gly	-0.0273016	0.184635	4	0.0923176
p.Asn231His	0.820704	0.478863	2	0.338608
p.Asn231Ile	-0.779158	0.683102	2	0.483026
p.Asn231Leu	0.51651	0.731195	6	0.298509
p.Asn231Lys	-0.291472	1.41018	2	0.997149
p.Asn231Met	-0.3551	0.459772	2	0.325108
p.Asn231Phe	-0.24551	0.125623	2	0.0888288
p.Asn231Pro	0.234569	0.587588	4	0.293794
p.Asn231Ser	0.307561	0.576192	8	0.203715
p.Asn231Ter	-0.0971506	0.87726	2	0.620317
p.Asn231Thr	-0.0753724	0.751012	4	0.375506
p.Asn231Trp	-0.612998	0.195814	2	0.138461
p.Asn231Tyr	0.979971	0.43558	4	0.21779
p.Asn231Val	-0.072994	0.359627	4	0.179814
p.Asn240=	0.651763	0.345107	2	0.244028
p.Asn240Ala	2.30038	0.505342	4	0.252671
p.Asn240Arg	0.506943	0.770517	6	0.314562
p.Asn240Asp	-0.820359	1.19724	2	0.84658
p.Asn240Cys	0.391827	0.871693	2	0.61638
p.Asn240Gln	2.39866	0.0913763	2	0.0646128
p.Asn240Glu	1.37899	1.0918	2	0.772017
p.Asn240Gly	0.988491	0.648289	4	0.324145
p.Asn240His	1.69492	1.15018	4	0.57509
p.Asn240Ile	0.598499	0.200125	2	0.141509
p.Asn240Leu	0.518519	0.539265	6	0.220154
p.Asn240Lys	1.40264	0.0803068	2	0.0567855
p.Asn240Met	1.82934	0.177957	2	0.125835
p.Asn240Phe	0.270247	0.234552	2	0.165853
p.Asn240Pro	0.87063	1.27312	4	0.636562
p.Asn240Ser	1.89172	1.34059	6	0.547294
p.Asn240Ter	-0.00934311	0.265722	2	0.187894
p.Asn240Thr	0.708718	0.33895	4	0.169475
p.Asn240Trp	1.15021	0.371966	2	0.263019
p.Asn240Tyr	1.10194	0.679268	2	0.480315
p.Asn240Val	1.34572	0.3589	4	0.17945
p.Asn254Ala	0.113281	0.275959	4	0.13798
p.Asn254Arg	-0.0276219	0.237624	6	0.0970097
p.Asn254Cys	0.106956	0.10445	2	0.0738576
p.Asn254Gln	0.0782041	0.727786	2	0.514622
p.Asn254Glu	-0.43492	0.168367	2	0.119054
p.Asn254Gly	0.0640957	0.239455	4	0.119727
p.Asn254His	-0.607143	0.544122	2	0.384752
p.Asn254Ile	0.358173	0.322949	2	0.228359
p.Asn254Leu	0.157386	0.173939	6	0.0710102
p.Asn254Lys	0.302348	0.158845	2	0.11232
p.Asn254Met	-0.0965627	0.121716	2	0.0860664
p.Asn254Phe	0.0531308	0.112049	2	0.0792304
p.Asn254Pro	-0.103969	0.39886	4	0.19943
p.Asn254Ser	-0.263908	0.430448	6	0.17573
p.Asn254Ter	-0.367619	0.124262	2	0.0878668
p.Asn254Thr	-0.176867	0.346603	4	0.173302
p.Asn254Trp	-0.0224678	0.125795	2	0.0889505
p.Asn254Val	0.48872	0.511953	4	0.255976
p.Asn283Ala	1.19014	0.446097	4	0.223049
p.Asn283Arg	1.76005	0.478345	6	0.195283
p.Asn283Asp	0.21416	1.42587	2	1.00824
p.Asn283Cys	0.475445	0.183631	2	0.129847
p.Asn283Gln	0.97145	0.0910367	2	0.0643727
p.Asn283Glu	0.0397901	0.265888	2	0.188011
p.Asn283Gly	1.0132	0.819872	4	0.409936
p.Asn283His	1.41776	0.126851	2	0.0896973
p.Asn283Ile	1.45025	0.169239	2	0.11967
p.Asn283Leu	0.226179	0.303656	6	0.123967
p.Asn283Lys	1.47916	0.162925	2	0.115205
p.Asn283Met	0.62778	0.1761	2	0.124522
p.Asn283Phe	0.141795	0.163635	2	0.115707
p.Asn283Pro	0.0349682	1.49725	4	0.748624
p.Asn283Ser	0.654728	0.709529	6	0.289664
p.Asn283Ter	0.169135	0.127883	2	0.0904269
p.Asn283Thr	0.379395	0.328429	4	0.164215
p.Asn283Trp	1.37767	0.182394	2	0.128972
p.Asn283Tyr	0.82508	0.411273	2	0.290814
p.Asn283Val	0.936432	0.187138	4	0.0935688
p.Asn313Ala	1.23034	0.490288	4	0.245144
p.Asn313Arg	1.08693	0.384419	6	0.156938
p.Asn313Asp	0.78672	0.53563	2	0.378747
p.Asn313Cys	1.5234	0.0466093	2	0.0329577
p.Asn313Gln	1.06783	0.110856	2	0.0783869
p.Asn313Glu	0.635638	0.11328	2	0.0801012
p.Asn313Gly	0.98855	0.154048	4	0.0770238
p.Asn313His	-0.0129418	0.863662	2	0.610702
p.Asn313Ile	0.559086	0.218594	2	0.154569
p.Asn313Leu	1.646	0.743239	6	0.303426
p.Asn313Lys	1.04486	0.117258	2	0.0829139
p.Asn313Met	2.10541	0.0915476	2	0.0647339
p.Asn313Phe	1.26987	0.0559128	2	0.0395363
p.Asn313Pro	0.568653	0.446658	4	0.223329
p.Asn313Ser	1.09947	0.438106	6	0.178856
p.Asn313Ter	0.0596973	0.0979665	2	0.0692728
p.Asn313Thr	0.634424	0.31374	4	0.15687
p.Asn313Trp	0.855638	0.076236	2	0.053907
p.Asn313Val	0.948383	0.358923	4	0.179461
p.Asn350=	1.00792	0.392458	2	0.27751
p.Asn350Ala	1.49622	0.144712	2	0.102327
p.Asn350Arg	1.40057	0.649268	4	0.324634
p.Asn350Cys	-0.15518	0.360875	2	0.255177
p.Asn350Gln	0.581369	0.401422	2	0.283848
p.Asn350Glu	0.805891	0.228006	2	0.161224
p.Asn350Gly	0.681066	0.178108	2	0.125941
p.Asn350His	0.797263	0.187364	2	0.132486
p.Asn350Ile	1.17401	0.126555	2	0.0894877
p.Asn350Leu	1.24776	0.584766	6	0.23873
p.Asn350Lys	1.01686	0.601952	4	0.300976
p.Asn350Met	0.218583	0.430588	2	0.304472
p.Asn350Phe	2.15942	0.38016	2	0.268814
p.Asn350Pro	0.776597	0.677979	4	0.338989
p.Asn350Ser	1.51675	0.47274	8	0.167139
p.Asn350Ter	0.582964	0.306594	2	0.216795
p.Asn350Thr	0.465713	0.382234	4	0.191117
p.Asn350Trp	0.340526	0.340387	2	0.24069
p.Asn350Tyr	0.869298	0.771986	2	0.545877
p.Asn350Val	0.874224	0.438077	4	0.219038
p.Asn391Ala	0.569178	0.212625	4	0.106312
p.Asn391Arg	0.866157	0.126626	6	0.0516947
p.Asn391Asp	0.494844	0.536801	2	0.379576
p.Asn391Cys	0.684881	0.0705952	2	0.0499184
p.Asn391Gln	0.795152	0.0841327	2	0.0594908
p.Asn391Glu	1.05907	0.0678543	2	0.0479802
p.Asn391Gly	1.03262	0.199002	4	0.0995011
p.Asn391His	1.20325	0.265134	2	0.187478
p.Asn391Ile	1.26735	0.12386	2	0.0875825
p.Asn391Leu	1.14765	0.22218	6	0.0907048
p.Asn391Lys	0.666852	0.108613	2	0.0768007
p.Asn391Met	1.60286	0.223928	2	0.158341
p.Asn391Phe	0.885942	0.0541357	2	0.0382797
p.Asn391Pro	-0.0814344	0.244257	4	0.122128
p.Asn391Ser	0.989848	0.22334	6	0.0911783
p.Asn391Ter	1.00053	0.264821	2	0.187257
p.Asn391Thr	1.00193	0.321787	4	0.160893
p.Asn391Trp	1.06097	0.143167	2	0.101234
p.Asn391Tyr	0.136539	1.02539	2	0.725057
p.Asn391Val	0.802049	0.104873	4	0.0524367
p.Asn83=	0.55401	0.599066	2	0.423604
p.Asn83Ala	0.0416564	0.221635	4	0.110818
p.Asn83Arg	0.827567	0.352092	6	0.143741
p.Asn83Asp	0.0840623	0.232658	2	0.164514
p.Asn83Cys	-0.00736175	0.132633	2	0.0937854
p.Asn83Gln	0.19622	0.550113	2	0.388989
p.Asn83Glu	-0.127798	0.304633	2	0.215408
p.Asn83Gly	-0.0329547	0.660146	4	0.330073
p.Asn83His	-0.080671	0.49628	2	0.350923
p.Asn83Ile	0.172912	0.117477	2	0.083069
p.Asn83Leu	-0.0161188	0.470531	6	0.192093
p.Asn83Lys	0.290169	0.598762	2	0.423389
p.Asn83Met	0.498018	0.608606	2	0.430349
p.Asn83Phe	-0.0127426	0.0940689	2	0.0665167
p.Asn83Pro	0.00255543	0.539677	4	0.269839
p.Asn83Ser	0.475817	0.336492	6	0.137372
p.Asn83Ter	0.143473	0.112491	2	0.0795428
p.Asn83Thr	0.0364982	0.331041	4	0.165521
p.Asn83Trp	0.416777	0.0898289	2	0.0635186
p.Asn83Tyr	0.00743716	0.221059	2	0.156312
p.Asn83Val	0.712661	0.379267	4	0.189634
p.Asp113Ala	1.1351	0.174708	4	0.0873538
p.Asp113Arg	1.06922	0.637482	6	0.260251
p.Asp113Asn	0.466177	0.153689	2	0.108675
p.Asp113Cys	0.731668	0.342856	2	0.242436
p.Asp113Gln	0.64127	0.104037	2	0.0735656
p.Asp113Glu	1.20929	0.103347	2	0.0730773
p.Asp113Gly	1.2904	0.127097	4	0.0635486
p.Asp113His	0.940875	0.112291	2	0.0794015
p.Asp113Ile	1.11636	0.0782976	2	0.0553647
p.Asp113Leu	0.921231	0.296243	6	0.120941
p.Asp113Lys	1.69819	0.0425224	2	0.0300679
p.Asp113Met	0.656729	0.160571	2	0.113541
p.Asp113Phe	0.884056	0.127759	2	0.0903391
p.Asp113Pro	1.11018	0.130959	4	0.0654796
p.Asp113Ser	0.826591	0.261888	6	0.106915
p.Asp113Ter	0.0937138	0.263826	2	0.186553
p.Asp113Thr	0.926295	0.160124	4	0.0800619
p.Asp113Trp	1.05899	0.105085	2	0.0743063
p.Asp113Tyr	1.31957	0.195612	2	0.138318
p.Asp113Val	1.05411	0.0718654	4	0.0359327
p.Asp124Ala	0.150692	0.194492	4	0.0972461
p.Asp124Arg	0.108358	0.320009	6	0.130643
p.Asp124Cys	0.256372	0.18197	2	0.128672
p.Asp124Gln	0.172679	0.484616	2	0.342675
p.Asp124Glu	0.122582	0.395533	2	0.279684
p.Asp124Gly	0.345739	0.632695	4	0.316348
p.Asp124Ile	-0.291358	0.203736	2	0.144063
p.Asp124Leu	0.445762	0.369685	6	0.150923
p.Asp124Lys	0.222125	0.304368	2	0.215221
p.Asp124Met	0.048199	0.154728	2	0.109409
p.Asp124Phe	-0.197895	0.113355	2	0.0801543
p.Asp124Pro	-0.232341	0.420112	4	0.210056
p.Asp124Ser	0.224381	0.30922	6	0.126239
p.Asp124Ter	-0.423299	0.678455	2	0.47974
p.Asp124Thr	-0.00808912	0.674419	4	0.337209
p.Asp124Trp	-0.169485	0.53068	2	0.375248
p.Asp124Val	-0.0507797	0.259928	2	0.183797
p.Asp132Ala	0.687636	0.289545	4	0.144773
p.Asp132Arg	0.546122	0.244565	6	0.0998431
p.Asp132Asn	0.718011	0.602824	2	0.426261
p.Asp132Cys	0.0286097	0.193684	2	0.136956
p.Asp132Gln	-0.0964745	0.2492	2	0.176211
p.Asp132Glu	1.07049	0.953583	2	0.674285
p.Asp132Gly	0.0793292	0.494207	4	0.247103
p.Asp132His	0.607995	0.200593	2	0.141841
p.Asp132Ile	0.0803617	0.110965	2	0.078464
p.Asp132Leu	0.699797	0.43502	6	0.177596
p.Asp132Lys	1.18798	1.33228	2	0.942062
p.Asp132Met	0.791599	0.302732	2	0.214064
p.Asp132Phe	0.00580815	0.080211	2	0.0567177
p.Asp132Pro	-0.235588	0.475222	4	0.237611
p.Asp132Ser	0.526467	0.263517	6	0.107581
p.Asp132Ter	-0.16685	0.430098	2	0.304125
p.Asp132Thr	0.148998	0.338221	4	0.16911
p.Asp132Trp	0.0168469	0.156394	2	0.110587
p.Asp132Tyr	0.759559	0.384122	2	0.271615
p.Asp132Val	0.0202269	0.378776	4	0.189388
p.Asp135Ala	0.219243	0.224505	4	0.112252
p.Asp135Arg	1.17345	0.820038	6	0.334779
p.Asp135Asn	0.879882	0.897449	2	0.634592
p.Asp135Cys	0.88003	0.382937	2	0.270777
p.Asp135Gln	0.767347	0.161693	2	0.114334
p.Asp135Glu	0.55749	0.536656	2	0.379473
p.Asp135Gly	0.264499	0.319393	4	0.159697
p.Asp135His	0.75408	0.912809	2	0.645454
p.Asp135Ile	-0.00597424	0.180753	2	0.127811
p.Asp135Leu	1.10217	0.294972	6	0.120422
p.Asp135Lys	0.444433	0.125926	2	0.0890434
p.Asp135Met	0.632154	0.106043	2	0.0749835
p.Asp135Phe	0.201895	0.108318	2	0.0765921
p.Asp135Pro	0.107634	0.474153	4	0.237077
p.Asp135Ser	0.480477	0.489268	6	0.199743
p.Asp135Ter	0.024759	0.192075	2	0.135818
p.Asp135Thr	0.665958	0.610054	4	0.305027
p.Asp135Trp	0.744041	0.254839	2	0.180198
p.Asp135Val	0.776534	0.416596	4	0.208298
p.Asp158Ala	1.70586	0.423472	4	0.211736
p.Asp158Arg	0.213336	0.178469	6	0.0728598
p.Asp158Asn	0.165281	1.08006	2	0.763721
p.Asp158Cys	0.310903	0.252476	2	0.178528
p.Asp158Gln	0.0548709	0.126559	2	0.0894906
p.Asp158Glu	0.840326	0.358651	4	0.179325
p.Asp158Gly	0.365827	0.17968	4	0.0898399
p.Asp158His	0.620626	0.217175	2	0.153566
p.Asp158Ile	-0.14497	0.128947	2	0.0911795
p.Asp158Leu	-0.0708394	0.165759	6	0.0676709
p.Asp158Lys	0.167007	0.091215	2	0.0644987
p.Asp158Met	0.119061	0.490846	2	0.347081
p.Asp158Phe	-0.250459	0.396906	2	0.280655
p.Asp158Pro	-0.180304	0.535441	4	0.26772
p.Asp158Ser	0.982671	0.288439	6	0.117755
p.Asp158Ter	-0.0893724	0.0833563	2	0.0589418
p.Asp158Thr	0.152517	0.180865	4	0.0904326
p.Asp158Trp	-0.200479	0.0855488	2	0.0604921
p.Asp158Tyr	-0.0630159	0.930123	2	0.657696
p.Asp158Val	-0.268936	0.366071	4	0.183035
p.Asp160Ala	0.0295619	0.199645	4	0.0998223
p.Asp160Arg	-0.151927	0.545744	6	0.222799
p.Asp160Asn	-0.1012	1.10609	2	0.782123
p.Asp160Cys	-0.156718	0.376878	2	0.266493
p.Asp160Gln	-0.105151	0.413035	2	0.29206
p.Asp160Glu	0.0513052	0.340711	2	0.240919
p.Asp160Gly	-0.179518	0.337839	4	0.16892
p.Asp160Ile	-0.414888	0.467612	2	0.330652
p.Asp160Leu	-0.0254333	0.561844	6	0.229372
p.Asp160Lys	-0.363252	0.349961	2	0.24746
p.Asp160Met	0.0218554	0.124952	2	0.0883544
p.Asp160Phe	-0.132715	0.311356	2	0.220162
p.Asp160Pro	0.832923	0.390946	2	0.276441
p.Asp160Ser	0.310889	0.426604	6	0.17416
p.Asp160Ter	-0.00196728	0.099537	2	0.0703833
p.Asp160Trp	-0.205003	0.179982	2	0.127267
p.Asp160Tyr	0.0332008	1.44906	2	1.02464
p.Asp160Val	-0.0642976	0.136559	2	0.0965615
p.Asp187Ala	0.764913	0.418897	4	0.209449
p.Asp187Arg	0.0616798	0.228294	6	0.0932004
p.Asp187Asn	0.293854	0.293408	2	0.20747
p.Asp187Cys	-0.384798	0.664686	2	0.470004
p.Asp187Gln	1.53427	0.82708	2	0.584834
p.Asp187Glu	0.179899	0.448818	2	0.317362
p.Asp187Gly	0.237704	0.226648	4	0.113324
p.Asp187His	0.73915	0.331499	2	0.234405
p.Asp187Ile	0.144418	0.627415	2	0.44365
p.Asp187Leu	0.473662	0.549594	6	0.224371
p.Asp187Lys	0.346668	0.315953	2	0.223412
p.Asp187Met	-0.350112	0.632261	2	0.447076
p.Asp187Phe	0.0243932	0.258841	2	0.183028
p.Asp187Pro	0.235253	1.27461	4	0.637307
p.Asp187Ser	2.43748	0.990311	6	0.404293
p.Asp187Ter	-0.815266	0.381726	2	0.269921
p.Asp187Thr	-0.110155	0.629399	4	0.314699
p.Asp187Trp	-0.531534	0.953778	2	0.674423
p.Asp187Tyr	-0.070935	1.10104	2	0.778551
p.Asp187Val	0.0128823	0.30372	4	0.15186
p.Asp194Ala	1.8333	0.894027	6	0.364985
p.Asp194Arg	0.0388698	0.740482	6	0.3023
p.Asp194Asn	0.636212	0.91771	4	0.458855
p.Asp194Cys	0.505379	0.504626	2	0.356824
p.Asp194Gln	2.56457	0.214285	2	0.151522
p.Asp194Glu	1.04352	0.208303	2	0.147292
p.Asp194Gly	0.513046	0.402405	4	0.201203
p.Asp194His	0.00540894	0.699606	2	0.494696
p.Asp194Ile	1.53505	0.240018	2	0.169719
p.Asp194Leu	0.889679	0.895194	6	0.365461
p.Asp194Lys	-0.539779	1.2738	2	0.900716
p.Asp194Met	0.234508	0.555451	2	0.392763
p.Asp194Phe	1.74547	0.31625	2	0.223622
p.Asp194Pro	0.365055	0.808309	2	0.571561
p.Asp194Ser	1.02417	0.668678	6	0.272986
p.Asp194Ter	0.0188166	0.209606	2	0.148214
p.Asp194Thr	0.906444	0.885107	4	0.442554
p.Asp194Trp	-0.522437	1.05517	2	0.746116
p.Asp194Tyr	-0.138713	1.20534	2	0.852306
p.Asp194Val	0.0217056	0.649326	4	0.324663
p.Asp198Ala	1.05977	0.0754042	4	0.0377021
p.Asp198Arg	1.50773	0.447398	6	0.18265
p.Asp198Asn	0.78054	0.110881	2	0.0784044
p.Asp198Cys	0.114556	0.0802062	2	0.0567144
p.Asp198Gln	2.4135	0.129458	2	0.0915407
p.Asp198Glu	2.10485	0.175197	2	0.123883
p.Asp198Gly	-0.103154	0.190196	4	0.095098
p.Asp198His	0.676953	0.132104	2	0.0934114
p.Asp198Ile	0.822081	0.0617106	2	0.043636
p.Asp198Leu	0.536392	0.180378	6	0.073639
p.Asp198Lys	2.67937	0.0362903	2	0.0256611
p.Asp198Met	1.66801	0.0358975	2	0.0253834
p.Asp198Phe	0.50826	0.0465664	2	0.0329274
p.Asp198Pro	0.210415	0.209706	4	0.104853
p.Asp198Ser	0.518176	0.299809	6	0.122396
p.Asp198Ter	-0.278254	0.117494	2	0.0830811
p.Asp198Thr	1.51959	0.794196	4	0.397098
p.Asp198Trp	0.796939	0.0684458	2	0.0483985
p.Asp198Tyr	0.888719	0.206953	2	0.146338
p.Asp198Val	0.668137	0.308232	4	0.154116
p.Asp205Ala	-0.736042	0.294338	2	0.208128
p.Asp205Arg	0.221154	0.666179	6	0.271967
p.Asp205Asn	0.285445	0.906046	2	0.640671
p.Asp205Cys	-0.437507	0.376429	2	0.266175
p.Asp205Gln	-0.562469	0.728935	2	0.515435
p.Asp205Glu	-0.687905	1.10225	2	0.779409
p.Asp205Gly	-0.523434	0.568067	2	0.401684
p.Asp205Ile	-0.302422	0.946295	2	0.669131
p.Asp205Leu	0.0242682	0.32055	6	0.130864
p.Asp205Lys	0.221062	0.274732	2	0.194265
p.Asp205Met	-0.0967807	0.712498	2	0.503812
p.Asp205Phe	0.497145	0.160732	2	0.113655
p.Asp205Pro	-0.386496	0.789963	4	0.394981
p.Asp205Ser	0.0226732	0.571225	6	0.233202
p.Asp205Ter	-0.500414	0.284349	2	0.201065
p.Asp205Thr	-0.297264	0.515311	2	0.36438
p.Asp205Trp	0.280353	0.130641	2	0.0923774
p.Asp205Tyr	-0.333653	1.19392	2	0.84423
p.Asp205Val	0.185595	0.54542	4	0.27271
p.Asp217Ala	2.15061	0.62659	4	0.313295
p.Asp217Arg	0.464873	0.182182	2	0.128822
p.Asp217Asn	1.00261	0.920779	2	0.651089
p.Asp217Cys	-0.405648	0.874367	2	0.618271
p.Asp217Gln	2.94878	0.126313	2	0.0893167
p.Asp217Glu	1.35877	0.33239	2	0.235035
p.Asp217Gly	2.63007	0.107892	4	0.0539458
p.Asp217His	1.02092	0.694916	2	0.49138
p.Asp217Ile	-0.373752	0.497912	2	0.352077
p.Asp217Leu	1.80443	0.901444	6	0.368013
p.Asp217Lys	2.95324	0.119247	2	0.0843201
p.Asp217Met	2.07822	0.127888	2	0.0904307
p.Asp217Phe	0.943254	0.235541	2	0.166552
p.Asp217Pro	0.73183	1.44262	4	0.72131
p.Asp217Ser	2.10147	0.57063	6	0.232959
p.Asp217Ter	0.314427	0.348183	2	0.246203
p.Asp217Thr	2.67517	1.53487	4	0.767437
p.Asp217Trp	0.630799	0.678204	2	0.479562
p.Asp217Tyr	0.681169	0.455838	2	0.322326
p.Asp217Val	1.76764	0.403581	4	0.20179
p.Asp247=	0.55664	0.191242	2	0.135229
p.Asp247Ala	0.387809	0.096025	4	0.0480125
p.Asp247Arg	0.267871	0.31228	6	0.127488
p.Asp247Asn	0.192302	0.266348	2	0.188337
p.Asp247Cys	0.818183	0.0606655	2	0.042897
p.Asp247Gln	1.35104	0.0827803	2	0.0585345
p.Asp247Glu	1.12305	0.0531909	2	0.0376117
p.Asp247Gly	0.834614	0.402677	6	0.164392
p.Asp247His	-0.310776	0.570628	2	0.403495
p.Asp247Ile	0.359916	0.191714	2	0.135562
p.Asp247Leu	0.842505	0.358116	6	0.1462
p.Asp247Lys	1.68506	0.132986	2	0.0940355
p.Asp247Met	-0.222834	0.185376	2	0.131081
p.Asp247Phe	0.553277	0.0954005	2	0.0674584
p.Asp247Pro	0.914631	0.377857	4	0.188929
p.Asp247Ser	0.832489	0.758315	6	0.309581
p.Asp247Ter	-0.0567059	0.360296	2	0.254768
p.Asp247Thr	2.66536	1.12585	4	0.562925
p.Asp247Trp	0.623265	0.0569697	2	0.0402836
p.Asp247Tyr	1.66176	0.101084	2	0.0714772
p.Asp247Val	0.845845	0.267278	4	0.133639
p.Asp262=	1.01728	0.129841	2	0.0918116
p.Asp262Ala	1.30923	0.143766	4	0.0718832
p.Asp262Arg	0.90684	0.118275	6	0.0482856
p.Asp262Asn	0.577565	0.083653	2	0.0591516
p.Asp262Cys	1.00231	0.786756	4	0.393378
p.Asp262Gln	0.52221	0.100118	2	0.0707939
p.Asp262Glu	0.606808	0.0590326	2	0.0417424
p.Asp262Gly	0.934996	0.452643	4	0.226321
p.Asp262His	0.627993	0.0949276	2	0.0671239
p.Asp262Ile	0.350621	0.0668127	2	0.0472437
p.Asp262Leu	1.17646	0.116861	6	0.0477084
p.Asp262Lys	0.741246	0.134631	2	0.0951988
p.Asp262Met	1.48189	0.146948	2	0.103908
p.Asp262Phe	1.00926	0.0301726	2	0.0213353
p.Asp262Pro	1.30518	0.257092	4	0.128546
p.Asp262Ser	1.22248	0.339148	8	0.119907
p.Asp262Ter	-0.0665052	0.0595234	2	0.0420894
p.Asp262Thr	0.926333	0.289899	4	0.14495
p.Asp262Trp	1.23688	0.0377911	2	0.0267223
p.Asp262Tyr	1.14814	0.202025	4	0.101012
p.Asp262Val	0.521273	0.0809163	4	0.0404582
p.Asp267=	1.81351	1.3249	2	0.936849
p.Asp267Ala	2.34145	0.758784	4	0.379392
p.Asp267Arg	0.885653	0.577089	6	0.235595
p.Asp267Asn	0.895492	0.133025	2	0.0940629
p.Asp267Cys	1.28419	0.0969586	2	0.0685601
p.Asp267Gln	1.38514	0.0953083	2	0.0673931
p.Asp267Glu	1.06494	0.214243	2	0.151492
p.Asp267Gly	1.45983	0.791351	4	0.395675
p.Asp267His	0.467464	0.755187	2	0.533998
p.Asp267Ile	1.07077	0.321543	2	0.227366
p.Asp267Leu	0.864982	0.591403	6	0.241439
p.Asp267Lys	0.207331	0.353065	2	0.249655
p.Asp267Met	1.95787	0.169408	2	0.11979
p.Asp267Phe	1.8156	0.0680033	2	0.0480856
p.Asp267Pro	1.40731	0.37227	4	0.186135
p.Asp267Ser	0.901843	0.32361	6	0.132113
p.Asp267Ter	-0.172992	0.306551	2	0.216764
p.Asp267Thr	0.507931	0.20745	4	0.103725
p.Asp267Trp	0.867587	0.177836	2	0.125749
p.Asp267Val	0.803252	0.160058	4	0.0800288
p.Asp274Ala	-0.283021	0.523566	4	0.261783
p.Asp274Arg	-0.345449	0.457404	6	0.186734
p.Asp274Asn	1.47448	0.13753	2	0.0972483
p.Asp274Cys	-0.0468006	0.755141	2	0.533965
p.Asp274Gln	-0.481642	1.2814	2	0.906085
p.Asp274Glu	0.355591	0.34282	2	0.24241
p.Asp274Gly	0.0712598	0.178011	2	0.125873
p.Asp274Ile	-0.28145	0.21361	2	0.151045
p.Asp274Leu	-0.0161896	0.330734	6	0.135022
p.Asp274Lys	-0.178424	1.10272	2	0.77974
p.Asp274Met	0.0838387	0.81901	2	0.579128
p.Asp274Phe	0.316319	0.0883016	2	0.0624386
p.Asp274Pro	0.181874	0.537271	4	0.268636
p.Asp274Ser	0.0829465	0.512741	6	0.209325
p.Asp274Ter	-0.183293	0.298624	2	0.211159
p.Asp274Thr	-0.243249	1.02776	2	0.726735
p.Asp274Trp	-0.228298	0.18939	2	0.133919
p.Asp274Tyr	-0.2679	1.09555	2	0.774671
p.Asp274Val	0.20612	0.100475	2	0.0710463
p.Asp278=	1.17529	0.789064	2	0.557952
p.Asp278Ala	0.986133	0.770655	2	0.544935
p.Asp278Arg	0.39494	0.406599	6	0.165993
p.Asp278Asn	1.3477	0.391873	2	0.277096
p.Asp278Cys	0.167064	0.240204	2	0.16985
p.Asp278Gln	0.130402	0.48641	2	0.343944
p.Asp278Glu	0.305963	0.89568	2	0.633342
p.Asp278Gly	0.664844	0.250748	4	0.125374
p.Asp278His	0.884128	0.186861	2	0.132131
p.Asp278Ile	0.411393	0.958641	2	0.677861
p.Asp278Leu	0.522858	0.467111	6	0.190697
p.Asp278Lys	-0.15166	0.968966	2	0.685162
p.Asp278Met	2.70224	0.172844	2	0.122219
p.Asp278Phe	0.143701	0.15553	2	0.109977
p.Asp278Pro	0.161875	0.293641	4	0.146821
p.Asp278Ser	1.0595	0.87308	6	0.356433
p.Asp278Ter	0.145739	0.301795	2	0.213401
p.Asp278Thr	1.26362	0.671673	4	0.335837
p.Asp278Trp	0.11443	0.128899	2	0.0911452
p.Asp278Tyr	0.0093181	1.0636	2	0.752076
p.Asp278Val	0.230863	0.325049	4	0.162524
p.Asp29Ala	0.964248	0.28501	4	0.142505
p.Asp29Arg	1.15888	0.394627	6	0.161106
p.Asp29Cys	1.58757	0.36716	2	0.259622
p.Asp29Gln	-0.375194	0.500729	2	0.354069
p.Asp29Glu	1.12496	0.190822	2	0.134932
p.Asp29Gly	0.498957	0.371445	4	0.185722
p.Asp29Ile	0.311636	0.727234	2	0.514232
p.Asp29Leu	1.98288	1.05832	4	0.529158
p.Asp29Lys	0.758295	0.444949	2	0.314627
p.Asp29Met	0.203728	0.278301	2	0.196789
p.Asp29Phe	1.47025	0.513258	2	0.362928
p.Asp29Pro	0.606917	1.02073	4	0.510363
p.Asp29Ser	1.20116	0.313596	6	0.128025
p.Asp29Ter	0.244204	0.338836	2	0.239593
p.Asp29Thr	0.849225	0.85355	2	0.603551
p.Asp29Trp	1.46109	0.141912	2	0.100347
p.Asp29Val	1.20459	0.347092	4	0.173546
p.Asp311=	0.564482	0.663917	2	0.46946
p.Asp311Ala	0.322034	0.486142	4	0.243071
p.Asp311Arg	1.71803	0.643127	6	0.262555
p.Asp311Asn	0.622185	0.732295	2	0.517811
p.Asp311Cys	1.74431	0.0624281	2	0.0441434
p.Asp311Gln	1.81596	0.267039	2	0.188825
p.Asp311Glu	2.01872	0.183837	2	0.129993
p.Asp311Gly	1.57275	0.324826	4	0.162413
p.Asp311His	0.0918254	1.14237	2	0.807775
p.Asp311Ile	2.0847	0.0974973	2	0.068941
p.Asp311Leu	1.60029	0.46604	6	0.19026
p.Asp311Lys	1.56649	0.120968	2	0.085537
p.Asp311Met	0.0850405	0.531988	2	0.376172
p.Asp311Phe	-0.117355	0.159914	2	0.113076
p.Asp311Pro	1.29465	0.45846	4	0.22923
p.Asp311Ser	1.69872	1.20077	6	0.490211
p.Asp311Ter	-0.329522	0.240542	2	0.170089
p.Asp311Thr	0.600458	0.618332	4	0.309166
p.Asp311Trp	0.461947	0.152373	2	0.107744
p.Asp311Tyr	0.42609	0.332862	2	0.235369
p.Asp311Val	0.793066	0.274459	4	0.137229
p.Asp341Ala	0.624304	0.205652	4	0.102826
p.Asp341Arg	0.757618	0.321519	6	0.131259
p.Asp341Asn	0.854566	0.638192	2	0.45127
p.Asp341Cys	0.63831	0.0987536	2	0.0698293
p.Asp341Gln	1.1169	0.229474	2	0.162262
p.Asp341Glu	0.964508	0.0961017	2	0.0679542
p.Asp341Gly	0.718907	0.11503	4	0.0575152
p.Asp341His	1.11382	0.720045	2	0.509149
p.Asp341Ile	0.731469	0.194358	2	0.137432
p.Asp341Leu	0.681169	0.440942	6	0.180014
p.Asp341Lys	1.44037	0.621753	2	0.439646
p.Asp341Met	1.48254	0.0656945	2	0.046453
p.Asp341Phe	0.873568	0.209882	2	0.148409
p.Asp341Pro	1.05073	0.393988	4	0.196994
p.Asp341Ser	0.990778	0.275506	6	0.112475
p.Asp341Ter	0.159119	0.109287	2	0.0772775
p.Asp341Thr	1.85286	0.410172	4	0.205086
p.Asp341Trp	0.390148	0.0770189	2	0.0544606
p.Asp341Tyr	0.06885	1.18628	2	0.838828
p.Asp341Val	0.574438	0.263422	4	0.131711
p.Asp344=	0.748883	0.115046	2	0.08135
p.Asp344Ala	0.898641	0.180811	4	0.0904055
p.Asp344Arg	0.907544	0.289504	6	0.11819
p.Asp344Asn	0.627541	0.918965	2	0.649806
p.Asp344Cys	0.399055	0.240744	2	0.170232
p.Asp344Gln	0.94985	0.118946	2	0.0841073
p.Asp344Glu	0.311961	1.08216	4	0.541081
p.Asp344Gly	0.651943	0.300099	6	0.122515
p.Asp344His	0.577778	0.131257	2	0.0928129
p.Asp344Ile	0.33296	0.59364	2	0.419767
p.Asp344Leu	1.3035	0.480218	6	0.196048
p.Asp344Lys	2.24741	0.0926657	2	0.0655245
p.Asp344Met	0.598123	0.137258	2	0.0970561
p.Asp344Phe	0.377649	0.293769	2	0.207726
p.Asp344Pro	1.09812	0.16044	4	0.0802202
p.Asp344Ser	1.06262	0.569673	6	0.232568
p.Asp344Ter	-0.0622887	0.805484	2	0.569563
p.Asp344Thr	0.165549	0.544073	4	0.272036
p.Asp344Trp	0.309566	0.0868302	2	0.0613982
p.Asp344Tyr	0.181413	0.440731	4	0.220365
p.Asp344Val	0.507043	0.106616	4	0.0533078
p.Asp363Ala	0.655317	0.0969009	4	0.0484505
p.Asp363Arg	0.0733066	0.247429	6	0.101012
p.Asp363Asn	0.813666	0.31232	2	0.220844
p.Asp363Cys	0.720013	0.0598905	2	0.042349
p.Asp363Gln	2.44727	0.036489	2	0.0258016
p.Asp363Glu	1.47577	0.0617784	2	0.0436839
p.Asp363Gly	0.877734	0.357352	4	0.178676
p.Asp363His	0.388761	0.431294	2	0.304971
p.Asp363Ile	0.323866	0.109367	2	0.0773345
p.Asp363Leu	0.305436	0.341393	6	0.139373
p.Asp363Lys	0.750715	0.0985918	2	0.0697149
p.Asp363Met	1.00533	0.14247	2	0.100741
p.Asp363Phe	0.376617	0.136979	2	0.0968585
p.Asp363Pro	-0.105256	0.420871	4	0.210436
p.Asp363Ser	0.64724	0.198459	6	0.0810204
p.Asp363Ter	-0.0436326	0.106909	2	0.0755959
p.Asp363Thr	0.565247	0.405398	4	0.202699
p.Asp363Trp	-0.0275137	0.111381	2	0.0787581
p.Asp363Tyr	0.0608197	0.508341	2	0.359452
p.Asp363Val	-0.176197	0.402038	4	0.201019
p.Asp365Ala	1.25641	0.248018	4	0.124009
p.Asp365Arg	1.20703	0.350462	6	0.143075
p.Asp365Asn	0.974908	0.147267	2	0.104133
p.Asp365Cys	0.554569	0.0840982	2	0.0594664
p.Asp365Gln	0.905257	0.243673	2	0.172303
p.Asp365Glu	1.21131	0.160987	2	0.113835
p.Asp365Gly	0.679217	0.166716	4	0.0833581
p.Asp365His	1.41529	0.294848	2	0.208489
p.Asp365Ile	1.81445	0.045113	2	0.0318997
p.Asp365Leu	1.21127	0.470909	6	0.192248
p.Asp365Lys	1.25331	0.254078	2	0.17966
p.Asp365Met	1.11134	0.812045	2	0.574202
p.Asp365Phe	0.458271	1.13443	2	0.80216
p.Asp365Pro	0.814493	0.327779	4	0.16389
p.Asp365Ser	0.72479	0.22979	6	0.0938115
p.Asp365Ter	0.512437	0.0673425	2	0.0476183
p.Asp365Thr	0.802582	0.181157	4	0.0905784
p.Asp365Trp	1.08844	0.167542	2	0.11847
p.Asp365Tyr	0.348556	0.241001	2	0.170414
p.Asp365Val	0.793619	0.187172	4	0.0935861
p.Asp3Ala	1.05051	0.280015	4	0.140007
p.Asp3Arg	1.43808	0.610345	6	0.249172
p.Asp3Cys	0.967632	0.235663	2	0.166639
p.Asp3Gln	1.15247	0.0870878	2	0.0615804
p.Asp3Glu	0.586444	0.162173	2	0.114674
p.Asp3Gly	0.980331	0.197491	4	0.0987455
p.Asp3His	1.27359	0.137276	2	0.0970689
p.Asp3Ile	0.775416	0.49103	2	0.347211
p.Asp3Leu	1.21798	0.367156	6	0.149891
p.Asp3Lys	0.617814	0.16042	2	0.113434
p.Asp3Met	0.808294	0.154391	2	0.109171
p.Asp3Phe	1.0923	0.0974519	2	0.0689089
p.Asp3Pro	0.845109	0.355996	4	0.177998
p.Asp3Ser	1.09818	0.343413	6	0.140198
p.Asp3Ter	-0.0923576	0.251058	2	0.177525
p.Asp3Thr	0.39463	0.925901	4	0.46295
p.Asp3Trp	1.54132	0.0432235	2	0.0305637
p.Asp3Tyr	0.964955	0.434021	2	0.306899
p.Asp3Val	0.524792	0.25446	4	0.12723
p.Asp4=	0.170254	1.19814	2	0.847211
p.Asp400Ala	1.61342	0.297868	4	0.148934
p.Asp400Arg	1.34556	0.363081	6	0.148227
p.Asp400Asn	1.37009	0.828815	2	0.586061
p.Asp400Cys	1.41534	0.186482	2	0.131863
p.Asp400Gln	0.81967	0.139765	2	0.0988285
p.Asp400Glu	0.856483	0.255616	2	0.180747
p.Asp400Gly	0.951092	0.461693	4	0.230847
p.Asp400His	1.58225	0.109232	2	0.077239
p.Asp400Ile	1.47486	0.0590282	2	0.0417393
p.Asp400Leu	0.897225	0.500666	6	0.204396
p.Asp400Lys	0.853443	0.103826	2	0.0734164
p.Asp400Phe	0.859543	0.263019	2	0.185982
p.Asp400Pro	0.145119	0.231417	4	0.115708
p.Asp400Ser	1.09908	0.345086	6	0.140881
p.Asp400Ter	0.112447	0.562192	2	0.39753
p.Asp400Thr	0.760277	0.472965	4	0.236483
p.Asp400Trp	1.99422	0.0619948	2	0.043837
p.Asp400Tyr	0.97917	0.257001	2	0.181727
p.Asp400Val	1.21679	0.365141	4	0.182571
p.Asp409Ala	0.295262	0.360621	4	0.18031
p.Asp409Arg	0.0231216	0.310788	6	0.126878
p.Asp409Asn	0.330863	0.475779	2	0.336426
p.Asp409Cys	0.101544	0.156336	2	0.110547
p.Asp409Gln	0.17334	0.48218	2	0.340953
p.Asp409Glu	1.63147	0.0553889	2	0.0391658
p.Asp409Gly	-0.221447	0.295443	4	0.147722
p.Asp409His	0.301892	0.403038	2	0.284991
p.Asp409Ile	-0.0659785	0.125393	2	0.088666
p.Asp409Leu	-0.0926536	0.290642	6	0.118654
p.Asp409Lys	-0.0654259	0.63172	2	0.446693
p.Asp409Met	0.0202475	0.130751	2	0.0924548
p.Asp409Phe	-0.0251853	0.0988148	2	0.0698726
p.Asp409Pro	0.117824	0.682414	4	0.341207
p.Asp409Ser	0.335771	0.128298	6	0.0523775
p.Asp409Ter	0.323718	0.6091	2	0.430699
p.Asp409Thr	0.753939	0.489791	4	0.244895
p.Asp409Trp	0.0310116	0.120615	2	0.0852876
p.Asp409Tyr	0.816525	1.7747	2	1.25491
p.Asp409Val	-0.207528	0.752803	4	0.376401
p.Asp42Ala	1.06749	0.212816	4	0.106408
p.Asp42Arg	1.18484	0.628836	6	0.256721
p.Asp42Asn	1.29322	1.22074	2	0.863195
p.Asp42Cys	0.775299	0.0639423	2	0.0452141
p.Asp42Gln	0.581265	0.417106	2	0.294939
p.Asp42Glu	0.697101	0.146219	2	0.103392
p.Asp42Gly	1.1638	0.161907	4	0.0809537
p.Asp42Ile	1.04915	0.255737	2	0.180834
p.Asp42Leu	0.953645	0.513498	6	0.209635
p.Asp42Lys	1.79436	0.140911	2	0.0996388
p.Asp42Met	1.07537	1.12744	2	0.797218
p.Asp42Phe	1.25009	0.088485	2	0.0625683
p.Asp42Pro	0.228892	0.214838	4	0.107419
p.Asp42Ser	1.28893	0.299802	6	0.122394
p.Asp42Ter	0.00520406	0.167731	2	0.118604
p.Asp42Thr	2.68432	0.561925	4	0.280962
p.Asp42Trp	1.30467	0.0979858	2	0.0692864
p.Asp42Tyr	0.787374	0.735607	2	0.520153
p.Asp42Val	0.860003	0.17718	4	0.0885898
p.Asp4Ala	0.124805	0.196356	4	0.0981778
p.Asp4Arg	1.0734	0.654086	6	0.26703
p.Asp4Asn	1.73851	0.496541	2	0.351107
p.Asp4Cys	1.17094	0.0649239	2	0.0459082
p.Asp4Gln	0.580729	0.511336	2	0.361569
p.Asp4Glu	-0.0827374	1.2816	2	0.906231
p.Asp4Gly	0.712789	0.346522	6	0.141467
p.Asp4His	0.533099	0.263604	2	0.186396
p.Asp4Ile	0.649086	0.70366	2	0.497563
p.Asp4Leu	1.39003	0.494419	6	0.201846
[truncated: 7,378 more rows]

## Sheet: imputed_activity_scores
	p_vid	aa_ref	aa_pos	aa_alt	annotation	funsum_fitness_mean	mean_3_bs	mean_error_3_bs	mean_distance_3_bs	quality_score	num_replicates	pseudo_count	fitness_input	fitness_input_sd	fitness_prob	fitness_org	fitness_sd_org	fitness	fitness_sd	fitness_sd_prior	fitness_sd_reg	fitness_se_reg	fitness_imputed	fitness_imputed_se	fitness_imputed_se_prior	fitness_refine	fitness_se_refine	polyphen_score	sift_score	provean_score	gnomad_af	asa_mean	aa_psipred	ss_end_pos	hmm_id	pfam_end_pos
21	P35557	L	2	S	NONSYN	0.369669	0.93991	0.0319912	-1.85013	100	2	6	0.952201	0.183167	0.0692496	0.9522	0.183167	0.952201	0.183167		0.183167	0.129519	0.8953	0.0569102	0.397525	0.9467	0.1231	0.673
22	P35557	L	2	A	NONSYN	0.280012	0.857877	0.0693109	-1.36207	100	2	6	0.473709	0.240087	0.574742	0.4737	0.240087	0.473709	0.240087		0.240087	0.169767	0.8891	0.415406	0.405489	0.5357	0.1566	0.459
23	P35557	L	2	V	NONSYN	0.450068	0.698879	0.0275469	0.4434	100	2	6	1.68705	0.0850552	0.000519907	1.687	0.0850552	1.68705	0.0850552		0.0850552	0.0601431	0.8371	0.849988	0.382407	1.6665	0.0594	0.565
24	P35557	L	2	R	NONSYN	0.279233	1.0833	0.0487809	-1.83513	100	2	6	0.522025	0.0956021	0.505084	0.522	0.0956021	0.522025	0.0956021		0.0956021	0.0676009	0.9199	0.397837	0.388927	0.5337	0.0666	0.917
25	P35557	L	2	D	NONSYN	0.157094	1.4361	0.0604644	-2.51233	100	2	6	1.17439	0.0892569	0.0173993	1.1744	0.0892569	1.17439	0.0892569		0.0892569	0.0631142	1.0758	0.0985634	0.48491	1.1728	0.0626	0.936
26	P35557	L	2	F	NONSYN	0.463425	0.924945	0.0305982	0.4895	100	2	6	1.00885	0.0635671	0.0493181	1.0088	0.0635671	1.00885	0.0635671		0.0635671	0.0449488	0.8406	0.168244	0.382407	1.0066	0.0446	0.978
27	P35557	L	2	T	NONSYN	0.320507	0.744814	0.0584007	-1.38177	100	2	6	0.812899	0.287615	0.150957	0.8129	0.287615	0.812899	0.287615		0.287615	0.203374	0.8631	0.0501778	0.409334	0.8228	0.1821	0.673
28	P35557	L	2	I	NONSYN	0.359946	1.09047	0.0303737	0.277233	100	2	6	0.512273	0.0654769	0.519302	0.5123	0.0654769	0.512273	0.0654769		0.0654769	0.0462992	0.9199	0.407589	0.350948	0.5192	0.0459	0.807
29	P35557	L	2	L	SYN					100	2	6	1.12914	0.05	0.023275	1.1291	0.05	1.12914	0.05		0.05	0.0353553				1.1291	0.0354
30	P35557	L	2	K	NONSYN	0.166378	0.832852	0.0497058	-1.8327	100	2	6	1.27337	0.0866033	0.00909026	1.2734	0.0866033	1.27337	0.0866033		0.0866033	0.0612378	0.887	0.386335	0.401757	1.2646	0.0605	0.673
31	P35557	L	2	G	NONSYN	0.337578	1.42961	0.0509429	-2.53547	100	2	6	1.19387	0.164501	0.0153331	1.1939	0.164501	1.19387	0.164501		0.164501	0.11632	1.0838	0.110037	0.48189	1.1878	0.1131	0.673
32	P35557	L	2	Y	NONSYN	0.393229	0.68229	0.0888685	-1.37107	100	2	6	1.00047	0.0442343	0.0518912	1.0005	0.0442343	1.00047	0.0442343		0.0442343	0.0312784	0.7266	0.273906	0.448792	0.9991	0.0312	0.978
33	P35557	L	2	N	NONSYN	0.179063	0.751301	0.0784615	-2.4369	100	2	6	2.40983	0.0742761	2.15929e-06	2.4098	0.0742761	2.40983	0.0742761		0.0742761	0.0525212	0.838	1.57185	0.408868	2.3843	0.0521	0.936
34	P35557	L	2	C	NONSYN	0.344482	0.843834	0.121512	-1.3949	100	2	6	0.760261	0.042343	0.197228	0.7603	0.042343	0.760261	0.042343		0.042343	0.029941	0.8286	0.0683149	0.476803	0.7605	0.0299	0.994
35	P35557	L	2	P	NONSYN	0.310124	1.14805	0.0510142	-2.28397	100	2	6	0.355427	0.22477	0.726629	0.3554	0.22477	0.355427	0.22477		0.22477	0.158937	0.94	0.58454	0.375621	0.4442	0.1464	0.002
36	P35557	L	2	E	NONSYN	0.223351	1.31971	0.0679458	-2.4328	100	2	6	0.704607	0.182289	0.256312	0.7046	0.182289	0.704607	0.182289		0.182289	0.128898	1.0838	0.379227	0.463884	0.7318	0.1242	0.878
37	P35557	L	2	M	NONSYN	0.485555	1.06939	0.0294037	0.155667	100	2	6	0.575515	0.0730132	0.427087	0.5755	0.0730132	0.575515	0.0730132		0.0730132	0.0516281	0.8672	0.291654	0.386054	0.5806	0.0512	0.971
38	P35557	L	2	W	NONSYN	0.288854	0.915867	0.0528048	-1.86773	100	2	6	1.02433	0.0422133	0.0448703	1.0243	0.0422133	1.02433	0.0422133		0.0422133	0.0298493	0.8368	0.187501	0.413712	1.0234	0.0298	0.994
39	P35557	L	2	H	NONSYN	0.297255	0.716942	0.0610835	-1.97863	100	2	6	0.329703	0.0899875	0.754463	0.3297	0.0899875	0.329703	0.0899875		0.0899875	0.0636308	0.7378	0.40811	0.411981	0.3392	0.0629	0.994
40	P35557	L	2	Q	NONSYN	0.32253	0.752767	0.0583175	-1.5422	100	2	6	1.05732	0.454064	0.0366017	1.0573	0.454064	1.05732	0.454064		0.454064	0.321072	0.8549	0.202385	0.409334	0.9802	0.2526	0.917
41	P35557	L	2	*	STOP					100	2	6	-0.0968504	0.05	0.968205	-0.0969	0.05	-0.0968504	0.05		0.05	0.0353553				-0.0969	0.0354
42	P35557	D	3	S	NONSYN	0.369077	1.01462	0.0380656	-0.924	100	2	6	1.09818	0.140198	0.0283314	1.0982	0.140198	1.09818	0.140198		0.140198	0.0991349	0.8628	0.235428	0.405909	1.0849	0.0963	0.995
43	P35557	D	3	A	NONSYN	0.421625	1.08784	0.0758363	-1.49273	100	2	6	1.05051	0.140007	0.0381841	1.0505	0.140007	1.05051	0.140007		0.140007	0.0990002	0.8723	0.178228	0.418938	1.0411	0.0963	0.993
44	P35557	D	3	V	NONSYN	0.450608	0.956077	0.0496852	-2.61153	100	2	6	0.524792	0.12723	0.501043	0.5248	0.12723	0.524792	0.12723		0.12723	0.0899653	0.8225	0.297715	0.402893	0.5389	0.0878	0.998
45	P35557	D	3	R	NONSYN	0.358232	0.958648	0.0582313	-1.47213	100	2	6	1.43808	0.249172	0.00298661	1.4381	0.249172	1.43808	0.249172		0.249172	0.176191	0.8149	0.623207	0.422399	1.3457	0.1626	0.999
46	P35557	D	3	D	SYN
47	P35557	D	3	F	NONSYN	0.296463	0.766906	0.0557147	-2.61943	100	2	6	1.0923	0.0689089	0.0294023	1.0923	0.0689089	1.0923	0.0689089		0.0689089	0.0487259	0.7439	0.348357	0.408057	1.0874	0.0484	0.999
48	P35557	D	3	T	NONSYN	0.330411	0.957244	0.0421903	-1.10007	100	2	6	0.39463	0.46295	0.680308	0.3946	0.46295	0.39463	0.46295		0.46295	0.327355	0.8149	0.420242	0.418973	0.5539	0.258	0.999
49	P35557	D	3	I	NONSYN	0.316949	0.903466	0.0607468	-2.71287	100	2	6	0.775416	0.347211	0.182949	0.7754	0.347211	0.775416	0.347211		0.347211	0.245515	0.7981	0.0226483	0.404846	0.7815	0.2099	0.999
50	P35557	D	3	L	NONSYN	0.377138	0.755946	0.0956008	-2.7055	100	2	6	1.21798	0.149891	0.0131001	1.218	0.149891	1.21798	0.149891		0.149891	0.105989	0.7439	0.474027	0.452339	1.1933	0.1032	0.999
51	P35557	D	3	K	NONSYN	0.351704	1.17475	0.042733	-0.8664	100	2	6	0.617814	0.113434	0.367157	0.6178	0.113434	0.617814	0.113434		0.113434	0.0802102	0.9118	0.294	0.401551	0.6291	0.0787	0.999
52	P35557	D	3	G	NONSYN	0.416166	0.906241	0.116273	-1.26743	100	2	6	0.980331	0.0987455	0.0585863	0.9803	0.0987455	0.980331	0.0987455		0.0987455	0.0698236	0.8385	0.141874	0.47533	0.9773	0.0691	0.993
53	P35557	D	3	Y	NONSYN	0.422411	0.808463	0.0427227	-2.56097	100	2	6	0.964955	0.306899	0.0642154	0.965	0.306899	0.964955	0.306899		0.306899	0.217011	0.7439	0.221007	0.406105	0.9159	0.1914	0.999
54	P35557	D	3	N	NONSYN	0.429501	0.9457	0.0450911	-0.2961														0.852		0.417521	0.852	0.4175	0.993
55	P35557	D	3	C	NONSYN	0.346136	0.839394	0.0940478	-2.72653	100	2	6	0.967632	0.166639	0.0632016	0.9676	0.166639	0.967632	0.166639		0.166639	0.117831	0.7769	0.190709	0.454847	0.9556	0.1141	1
56	P35557	D	3	P	NONSYN	0.290529	1.1563	0.0712739	-1.4699	100	2	6	0.845109	0.177998	0.127131	0.8451	0.177998	0.845109	0.177998		0.177998	0.125863	0.8967	0.0515826	0.406962	0.8496	0.1202	0.999
57	P35557	D	3	E	NONSYN	0.486928	0.956157	0.0449166	-0.796367	100	2	6	0.586444	0.114674	0.411367	0.5864	0.114674	0.586444	0.114674		0.114674	0.0810867	0.8553	0.268821	0.407732	0.5967	0.0795	0.993
58	P35557	D	3	M	NONSYN	0.288682	0.860684	0.0799733	-2.50427	100	2	6	0.808294	0.109171	0.154636	0.8083	0.109171	0.808294	0.109171		0.109171	0.0771953	0.7769	0.0313706	0.415525	0.8072	0.0759	1
59	P35557	D	3	W	NONSYN	0.293321	0.987008	0.0974083	-2.7771	100	2	6	1.54132	0.0305637	0.00145983	1.5413	0.0305637	1.54132	0.0305637		0.0305637	0.0216118	0.8086	0.732678	0.453772	1.5397	0.0216	1
60	P35557	D	3	H	NONSYN	0.43594	0.664258	0.114732	-1.1262	100	2	6	1.27359	0.0970689	0.00907734	1.2736	0.0970689	1.27359	0.0970689		0.0970689	0.0686381	0.6769	0.596639	0.479744	1.2616	0.0679	0.999
61	P35557	D	3	Q	NONSYN	0.359609	0.996529	0.0482731	-0.904033	100	2	6	1.15247	0.0615804	0.020043	1.1525	0.0615804	1.15247	0.0615804		0.0615804	0.0435439	0.824	0.32848	0.426704	1.1491	0.0433	0.999
62	P35557	D	3	*	STOP					100	2	6	-0.0923576	0.05	0.967487	-0.0924	0.05	-0.0923576	0.05		0.05	0.0353553				-0.0924	0.0354
63	P35557	D	4	S	NONSYN	0.369077	0.693162	0.0980585	-0.924	100	2	6	1.12673	0.214297	0.0236353	1.1267	0.214297	1.12673	0.214297		0.214297	0.151531	0.865	0.261739	0.437964	1.0988	0.1432	0.003
64	P35557	D	4	A	NONSYN	0.421625	0.952777	0.0953622	-1.49273	100	2	6	0.124805	0.0981778	0.904675	0.1248	0.0981778	0.124805	0.0981778		0.0981778	0.0694222	0.912	0.787216	0.432181	0.1446	0.0685	0.004
65	P35557	D	4	V	NONSYN	0.450608	0.981281	0.0652766	-2.61153	100	2	6	1.13388	0.0757068	0.0225804	1.1339	0.0757068	1.13388	0.0757068		0.0757068	0.0535328	0.9178	0.216047	0.380811	1.1297	0.053	0.01
66	P35557	D	4	R	NONSYN	0.358232	0.636579	0.0752865	-1.47213	100	2	6	1.0734	0.26703	0.0331089	1.0734	0.26703	1.0734	0.26703		0.26703	0.188818	0.8595	0.213854	0.412442	1.0363	0.1717	0.014
67	P35557	D	4	D	SYN					100	2	6	0.170254	0.05	0.881247	0.1703	0.05	0.170254	0.05		0.05	0.0353553				0.1703	0.0354
68	P35557	D	4	F	NONSYN	0.296463	0.995385	0.0666804	-2.61943	100	2	6	1.09157	0.0489604	0.0295386	1.0916	0.0489604	1.09157	0.0489604		0.0489604	0.0346202	0.9167	0.174895	0.380811	1.0901	0.0345	0.007
69	P35557	D	4	T	NONSYN	0.330411	0.737183	0.0588592	-1.10007	100	2	6	1.48563	0.357718	0.00215137	1.4856	0.357718	1.48563	0.357718		0.357718	0.252945	0.8859	0.599688	0.405489	1.3176	0.2146	0.006
70	P35557	D	4	I	NONSYN	0.316949	1.23162	0.0519513	-2.71287	100	2	6	0.649086	0.497563	0.324958	0.6491	0.497563	0.649086	0.497563		0.497563	0.35183	1.0821	0.433056	0.501612	0.7919	0.288	0.014
71	P35557	D	4	L	NONSYN	0.377138	0.984635	0.119119	-2.7055	100	2	6	1.39003	0.201846	0.00414821	1.39	0.201846	1.39003	0.201846		0.201846	0.142727	0.9167	0.473355	0.462491	1.3489	0.1364	0.003
72	P35557	D	4	K	NONSYN	0.351704	0.746854	0.108372	-0.8664	100	2	6	0.96566	0.0871944	0.0639472	0.9657	0.0871944	0.96566	0.0871944		0.0871944	0.0616557	0.8859	0.0797207	0.461539	0.9643	0.0611	0.006
73	P35557	D	4	G	NONSYN	0.416166	0.71451	0.0978503	-1.26743	100	2	6	0.712789	0.141467	0.246983	0.7128	0.141467	0.712789	0.141467		0.141467	0.100032	0.8758	0.162997	0.435591	0.721	0.0975	0.002
74	P35557	D	4	Y	NONSYN	0.422411	0.96893	0.0668009	-2.56097	100	2	6	1.02284	0.0626801	0.0452823	1.0228	0.0626801	1.02284	0.0626801		0.0626801	0.0443216	0.9153	0.107567	0.380811	1.0214	0.044	0
75	P35557	D	4	N	NONSYN	0.429501	0.541575	0.235456	-0.2961	100	2	6	1.73851	0.351107	0.000358903	1.7385	0.351107	1.73851	0.351107		0.351107	0.24827	0.83	0.908552	0.609973	1.6094	0.23	0
76	P35557	D	4	C	NONSYN	0.346136	1.05767	0.127811	-2.72653	100	2	6	1.17094	0.0459082	0.0177932	1.1709	0.0459082	1.17094	0.0459082		0.0459082	0.032462	0.9145	0.256451	0.492675	1.1698	0.0324	0.534
77	P35557	D	4	P	NONSYN	0.290529	0.636998	0.0748913	-1.4699	100	2	6	1.07214	0.269023	0.0333706	1.0721	0.269023	1.07214	0.269023		0.269023	0.190228	0.8595	0.212596	0.412442	1.0349	0.1727	0.028
78	P35557	D	4	E	NONSYN	0.486928	1.14866	0.129085	-0.3505	100	2	6	-0.0827374	0.906231	0.965894	-0.0827	0.906231	-0.0827374	0.906231		0.906231	0.640802	0.964	1.04679	0.497045	0.5708	0.3927	0.001
79	P35557	D	4	M	NONSYN	0.288682	1.08276	0.0258816	-2.50427	100	2	6	0.681336	0.268689	0.283992	0.6813	0.268689	0.681336	0.268689		0.268689	0.189992	0.9211	0.239752	0.385273	0.7282	0.1704	0.091
80	P35557	D	4	W	NONSYN	0.293321	1.07002	0.127021	-2.7771	100	2	6	2.33107	0.0622444	4.04074e-06	2.3311	0.0622444	2.33107	0.0622444		0.0622444	0.0440134	0.9211	1.40998	0.516063	2.3209	0.0439	0.274
81	P35557	D	4	H	NONSYN	0.43594	1.05469	0.0929688	-1.1262	100	2	6	0.533099	0.186396	0.488898	0.5331	0.186396	0.533099	0.186396		0.186396	0.131802	0.9167	0.383576	0.427538	0.5664	0.126	0
82	P35557	D	4	Q	NONSYN	0.359609	0.875164	0.0700276	-0.904033	100	2	6	0.580729	0.361569	0.419572	0.5807	0.361569	0.580729	0.361569		0.361569	0.255668	0.8994	0.318698	0.409539	0.6701	0.2169	0.014
83	P35557	D	4	*	STOP					100	2	6	0.320705	0.05	0.763703	0.3207	0.05	0.320705	0.05		0.05	0.0353553				0.3207	0.0354						H	7
84	P35557	R	5	S	NONSYN	0.403013	1.80442	0.031246	-0.841667	100	2	6	0.841249	0.110334	0.129813	0.8412	0.110334	0.841249	0.110334		0.110334	0.0780177	1.2212	0.379909	0.661079	0.8465	0.0775	0.231
85	P35557	R	5	A	NONSYN	0.318986	0.648959	0.0550667	-1.0746	100	2	6	0.742358	0.0867851	0.215102	0.7424	0.0867851	0.742358	0.0867851		0.0867851	0.0613663	0.8377	0.0953202	0.419723	0.7444	0.0607	0.166
86	P35557	R	5	V	NONSYN	0.39801	1.08379	0.0337888	-1.97117	100	2	6	0.747546	0.162913	0.20981	0.7475	0.162913	0.747546	0.162913		0.162913	0.115197	0.9219	0.174382	0.383924	0.7619	0.1103	0.662
87	P35557	R	5	R	SYN					100	2	6	1.2001	0.05	0.0147231	1.2001	0.05	1.2001	0.05		0.05	0.0353553				1.2001	0.0354
88	P35557	R	5	D	NONSYN	0.112273	0.748861	0.0562981	-1.70693	100	2	6	0.064802	0.233259	0.929001	0.0648	0.233259	0.064802	0.233259		0.233259	0.164939	0.8673	0.802524	0.409334	0.1769	0.153	0.491
89	P35557	R	5	F	NONSYN	0.343625	0.96971	0.0436092	-2.15557	100	2	6	0.867536	0.0366184	0.11243	0.8675	0.0366184	0.867536	0.0366184		0.0366184	0.0258931	0.8553	0.0122711	0.385449	0.8675	0.0258	0.954
90	P35557	R	5	T	NONSYN	0.292233	0.59939	0.0512783	-1.06143	100	2	6	0.891065	0.121587	0.0985705	0.8911	0.121587	0.891065	0.121587		0.121587	0.0859753	0.8105	0.0805159	0.418973	0.8878	0.0842	0.596
91	P35557	R	5	I	NONSYN	0.359281	0.966695	0.0428185	-2.1297	100	2	6	0.87658	0.0507051	0.106919	0.8766	0.0507051	0.87658	0.0507051		0.0507051	0.0358539	0.8859	0.0093096	0.383077	0.8767	0.0357	0.94
92	P35557	R	5	L	NONSYN	0.37752	0.752296	0.0609107	-1.86477	100	2	6	1.17586	0.0589194	0.0172352	1.1759	0.0589194	1.17586	0.0589194		0.0589194	0.0416623	0.8631	0.312782	0.40185	1.1725	0.0414	0.662
93	P35557	R	5	K	NONSYN	0.499698	0.812941	0.0796422	-0.315833	100	2	6	1.43892	0.0664038	0.00296944	1.4389	0.0664038	1.43892	0.0664038		0.0664038	0.0469546	0.8836	0.555285	0.424792	1.4322	0.0467	0.231
94	P35557	R	5	G	NONSYN	0.471035	0.741586	0.0550331	-1.865	100	2	6	1.20799	0.125451	0.0139847	1.208	0.125451	1.20799	0.125451		0.125451	0.088707	0.8859	0.322048	0.399477	1.1929	0.0866	0
95	P35557	R	5	Y	NONSYN	0.390739	0.67001	0.069505	-1.67217	100	2	6	0.301354	0.156536	0.782697	0.3014	0.156536	0.301354	0.156536		0.156536	0.110688	0.7249	0.423593	0.42561	0.3282	0.1071	0.954
96	P35557	R	5	N	NONSYN	0.40709	1.53349	0.0724748	-0.6593	100	2	6	1.19237	0.0980361	0.0154837	1.1924	0.0980361	1.19237	0.0980361		0.0980361	0.069322	1.0679	0.124495	0.496662	1.19	0.0687	0.491
97	P35557	R	5	C	NONSYN	0.394578	1.00971	0.0224003	-2.1974	100	2	6	0.303053	0.110748	0.781078	0.3031	0.110748	0.303053	0.110748		0.110748	0.0783105	0.8628	0.559704	0.382699	0.3255	0.0767	0.987
98	P35557	R	5	P	NONSYN	0.180067	0.524714	0.0725149	-1.71617	100	2	6	0.737242	0.129651	0.220409	0.7372	0.129651	0.737242	0.129651		0.129651	0.0916769	0.6794	0.0578881	0.42561	0.7347	0.0896	0.954
99	P35557	R	5	E	NONSYN	0.277472	0.925325	0.0403569	-0.8858	100	2	6	3.47852	0.0207575	2.17173e-10	3.4785	0.0207575	3.47852	0.0207575		0.0207575	0.0146778	0.8953	2.58323	0.41247	3.4753	0.0147	0.662
100	P35557	R	5	M	NONSYN	0.370449	0.824891	0.0437726	-1.05327	100	2	6	0.214564	0.166208	0.853483	0.2146	0.166208	0.214564	0.166208		0.166208	0.117527	0.8129	0.598355	0.418973	0.2582	0.1132	0.954
101	P35557	R	5	W	NONSYN	0.388414	0.830554	0.0411316	-2.13763	100	2	6	1.285	0.0715543	0.00841393	1.285	0.0715543	1.285	0.0715543		0.0715543	0.0505965	0.8307	0.454317	0.397311	1.2778	0.0502	0.987
102	P35557	R	5	H	NONSYN	0.358084	1.87888	0.0425966	-0.453767	100	2	6	0.280694	0.286256	0.801655	0.2807	0.286256	0.280694	0.286256		0.286256	0.202413	1.2191	0.938389	0.654321	0.3627	0.1934	0.954
103	P35557	R	5	Q	NONSYN	0.367544	1.65053	0.0714859	-0.5823	100	2	6	0.965761	0.150394	0.0639086	0.9658	0.150394	0.965761	0.150394		0.150394	0.106345	1.1951	0.229361	0.599624	0.9728	0.1047	0.856
104	P35557	R	5	*	STOP					100	2	6	0.0878069	0.05	0.920474	0.0878	0.05	0.0878069	0.05		0.05	0.0353553				0.0878	0.0354
105	P35557	A	6	S	NONSYN	0.469294	0.97484	0.059878	-0.4105	100	2	6	0.275245	0.196378	0.806429	0.2752	0.196378	0.275245	0.196378		0.196378	0.13886	0.9178	0.642591	0.397517	0.3451	0.1311	0.018
106	P35557	A	6	A	SYN					100	2	6	0.809999	0.05	0.153266	0.81	0.05	0.809999	0.05		0.05	0.0353553				0.81	0.0354
107	P35557	A	6	V	NONSYN	0.411297	0.800045	0.0440346	-0.6207	100	2	6	1.05627	0.0724918	0.0368415	1.0563	0.0724918	1.05627	0.0724918		0.0724918	0.0512594	0.8827	0.173531	0.408891	1.0536	0.0509	0.041
108	P35557	A	6	R	NONSYN	0.319044	0.57874	0.187686	-1.21657	100	2	6	1.33862	0.0823278	0.0058757	1.3386	0.0823278	1.33862	0.0823278		0.0823278	0.0582146	0.8112	0.527452	0.522049	1.3321	0.0579	0.286
109	P35557	A	6	D	NONSYN	0.481082	0.685262	0.182614	-1.34323	100	2	6	0.6283	0.0593297	0.352768	0.6283	0.0593297	0.6283	0.0593297		0.0593297	0.0419525	0.8634	0.235076	0.514843	0.6299	0.0418	0
110	P35557	A	6	F	NONSYN	0.397586	0.711601	0.0288684	-1.7862	100	2	6	0.967706	0.0363299	0.0631736	0.9677	0.0363299	0.967706	0.0363299		0.0363299	0.0256892	0.8555	0.11219	0.406435	0.9673	0.0256	0.449
111	P35557	A	6	T	NONSYN	0.459319	0.946801	0.0459304	-0.555733	100	2	6	0.743168	0.184136	0.21427	0.7432	0.184136	0.743168	0.184136		0.184136	0.130204	0.912	0.168853	0.395565	0.7597	0.1237	0
112	P35557	A	6	I	NONSYN	0.253307	0.46236	0.0686834	-1.3021	100	2	6	0.650538	0.737901	0.323053	0.6505	0.737901	0.650538	0.737901		0.737901	0.521775	0.7126	0.0620128	0.424137	0.6879	0.3291	0.167
113	P35557	A	6	L	NONSYN	0.337752	0.320522	0.185214	-1.29747	100	2	6	1.07605	0.109248	0.0325637	1.0761	0.109248	1.07605	0.109248		0.109248	0.0772498	0.6841	0.391961	0.525261	1.0678	0.0764	0.054
114	P35557	A	6	K	NONSYN	0.137833	0.666104	0.0340796	-0.703667	100	2	6	-0.39715	0.545427	0.992652	-0.3971	0.545427	-0.39715	0.545427		0.545427	0.385675	0.8393	1.23645	0.419594	0.1691	0.2839	0.103
115	P35557	A	6	G	NONSYN	0.507731	0.819496	0.0508285	-0.485033	100	2	6	1.12508	0.159297	0.0238857	1.1251	0.159297	1.12508	0.159297		0.159297	0.11264	0.8946	0.230464	0.406483	1.1086	0.1085	0.034
116	P35557	A	6	Y	NONSYN	0.24131	0.914478	0.0182705	-1.79247	100	2	6	0.359076	0.101549	0.722513	0.3591	0.101549	0.359076	0.101549		0.101549	0.0718058	0.8974	0.538291	0.399006	0.376	0.0707	0.449
117	P35557	A	6	N	NONSYN	0.259628	1.031	0.184346	-1.19207	100	2	6	-0.0181686	0.170731	0.952967	-0.0182	0.170731	-0.0181686	0.170731		0.170731	0.120725	0.9201	0.938293	0.513638	0.031	0.1175	0.054
118	P35557	A	6	C	NONSYN	0.452143	0.328386	0.132542	-0.729767	100	2	6	0.616003	0.0467438	0.369665	0.616	0.0467438	0.616003	0.0467438		0.0467438	0.0330529	0.6738	0.057845	0.497749	0.6163	0.033	0.754
119	P35557	A	6	P	NONSYN	0.373732	0.292634	0.130601	-0.721567	100	2	6	0.723258	0.106668	0.235364	0.7233	0.106668	0.723258	0.106668		0.106668	0.0754259	0.6133	0.109987	0.507533	0.7209	0.0746	0.38
120	P35557	A	6	E	NONSYN	0.392445	0.314037	0.131456	-0.73	100	2	6	-0.049659	0.232951	0.959792	-0.0497	0.232951	-0.049659	0.232951		0.232951	0.164721	0.6762	0.725819	0.495969	0.0224	0.1563	0.054
121	P35557	A	6	M	NONSYN	0.19919	0.656995	0.179571	-1.20753	100	2	6	1.10385	0.245813	0.0273343	1.1039	0.245813	1.10385	0.245813		0.245813	0.173816	0.8259	0.277915	0.520847	1.076	0.1649	0.754
122	P35557	A	6	W	NONSYN	0.179447	0.651694	0.0290134	-1.6895	100	2	6	1.14743	0.0341864	0.0207036	1.1474	0.0341864	1.14743	0.0341864		0.0341864	0.0241735	0.802	0.345396	0.417845	1.1463	0.0241	0.903
123	P35557	A	6	H	NONSYN	0.366334	0.784963	0.176376	-1.38767	100	2	6	0.329196	0.209354	0.754991	0.3292	0.209354	0.329196	0.209354		0.209354	0.148036	0.8549	0.525741	0.516316	0.3691	0.1423	0.903
124	P35557	A	6	Q	NONSYN	0.370709	0.314037	0.131456	-0.73	100	2	6	0.659049	0.0856877	0.312	0.659	0.0856877	0.659049	0.0856877		0.0856877	0.0605904	0.6778	0.0187306	0.495969	0.6593	0.0601	0.286
125	P35557	A	6	*	STOP					100	2	6	-0.0679644	0.05	0.963293	-0.068	0.05	-0.0679644	0.05		0.05	0.0353553				-0.068	0.0354
126	P35557	R	7	S	NONSYN	0.403013	0.842396	0.049847	-0.841667	100	2	6	0.684092	0.124194	0.280628	0.6841	0.124194	0.684092	0.124194		0.124194	0.0878187	0.8913	0.207214	0.40536	0.6934	0.0858	0.231
127	P35557	R	7	A	NONSYN	0.318986	0.911417	0.0419939	-1.0746	100	2	6	1.08361	0.163709	0.0310559	1.0836	0.163709	1.08361	0.163709		0.163709	0.115759	0.8996	0.184051	0.392618	1.0689	0.111	0.166
128	P35557	R	7	V	NONSYN	0.39801	1.05493	0.0309015	-1.97117	100	2	6	1.32573	0.137109	0.00640774	1.3257	0.137109	1.32573	0.137109		0.137109	0.0969505	0.9124	0.413321	0.382783	1.3008	0.094	0.662
129	P35557	R	7	R	SYN					100	2	6	0.834722	0.05	0.134456	0.8347	0.05	0.834722	0.05		0.05	0.0353553				0.8347	0.0354
130	P35557	R	7	D	NONSYN	0.112273	0.97492	0.0646115	-1.70693	100	2	6	1.21825	0.118394	0.0130769	1.2182	0.118394	1.21825	0.118394		0.118394	0.0837173	0.9127	0.3055	0.396043	1.2052	0.0819	0.491
131	P35557	R	7	F	NONSYN	0.343625	0.98238	0.0360855	-2.15557	100	2	6	0.732689	0.0324309	0.225206	0.7327	0.0324309	0.732689	0.0324309		0.0324309	0.0229321	0.8628	0.130067	0.385449	0.7331	0.0229	0.954
132	P35557	R	7	T	NONSYN	0.292233	1.10263	0.04949	-1.06143	100	2	6	0.509964	0.120236	0.522662	0.51	0.120236	0.509964	0.120236		0.120236	0.0850195	0.9296	0.419645	0.393759	0.5287	0.0831	0.596
133	P35557	R	7	I	NONSYN	0.359281	0.864939	0.0354008	-2.1297	100	2	6	1.08501	0.0439631	0.0307832	1.085	0.0439631	1.08501	0.0439631		0.0439631	0.0310866	0.8324	0.25266	0.397311	1.0835	0.031	0.954
134	P35557	R	7	L	NONSYN	0.37752	1.12158	0.0477916	-1.86477	100	2	6	1.0562	0.0576903	0.036857	1.0562	0.0576903	1.0562	0.0576903		0.0576903	0.0407932	0.9486	0.10758	0.390069	1.055	0.0406	0.662
135	P35557	R	7	K	NONSYN	0.499698	1.07149	0.059408	-0.315833	100	2	6	1.13749	0.0748499	0.0220652	1.1375	0.0748499	1.13749	0.0748499		0.0748499	0.0529269	0.9211	0.216403	0.403417	1.1338	0.0525	0.231
136	P35557	R	7	G	NONSYN	0.471035	1.01501	0.041921	-1.865	100	2	6	1.3759	0.113174	0.00456634	1.3759	0.113174	1.3759	0.113174		0.113174	0.0800259	0.9167	0.459226	0.388927	1.3572	0.0784	0
137	P35557	R	7	Y	NONSYN	0.390739	1.15997	0.0665228	-1.67217	100	2	6	0.663097	0.097497	0.30681	0.6631	0.097497	0.663097	0.097497		0.097497	0.0689408	0.9355	0.272359	0.397185	0.6711	0.0679	0.954
138	P35557	R	7	N	NONSYN	0.40709	0.508404	0.0543453	-0.6593	100	2	6	1.29231	0.0557854	0.00801396	1.2923	0.0557854	1.29231	0.0557854		0.0557854	0.0394462	0.7543	0.538029	0.424758	1.2877	0.0393	0.491
139	P35557	R	7	C	NONSYN	0.394578	0.7847	0.0177825	-2.1974	100	2	6	1.05962	0.0425895	0.0360822	1.0596	0.0425895	1.05962	0.0425895		0.0425895	0.0301153	0.7841	0.275535	0.395763	1.058	0.03	0.987
140	P35557	R	7	P	NONSYN	0.180067	1.08575	0.0449266	-1.71617	100	2	6	0.885762	0.229847	0.10156	0.8858	0.229847	0.885762	0.229847		0.229847	0.162526	0.8723	0.0134847	0.407382	0.8839	0.151	0.954
141	P35557	R	7	E	NONSYN	0.277472	1.02	0.0501868	-0.8858	100	2	6	0.151267	0.121706	0.891615	0.1513	0.121706	0.151267	0.121706		0.121706	0.0860593	0.9124	0.761142	0.401551	0.1847	0.0841	0.662
142	P35557	R	7	M	NONSYN	0.370449	0.759222	0.0561157	-1.05327	100	2	6	1.5402	0.0431493	0.00147132	1.5402	0.0431493	1.5402	0.0431493		0.0431493	0.0305112	0.838	0.702219	0.419723	1.5365	0.0304	0.94			4.06141e-06
143	P35557	R	7	W	NONSYN	0.388414	1.04781	0.0347877	-2.13763	100	2	6	0.536399	0.0520327	0.484071	0.5364	0.0520327	0.536399	0.0520327		0.0520327	0.0367927	0.8628	0.326358	0.385449	0.5393	0.0366	0.983
144	P35557	R	7	H	NONSYN	0.358084	0.891965	0.0554854	-0.453767	100	2	6	0.689854	0.151409	0.273667	0.6899	0.151409	0.689854	0.151409		0.151409	0.107062	0.8406	0.150751	0.42267	0.6989	0.1038	0.954
145	P35557	R	7	Q	NONSYN	0.367544	0.711144	0.0476381	-0.5823	100	2	6	1.23232	0.193626	0.0119234	1.2323	0.193626	1.23232	0.193626		0.193626	0.136914	0.824	0.40831	0.423126	1.1936	0.1303	0.856
146	P35557	R	7	*	STOP					100	2	6	-0.379961	0.05	0.992025	-0.38	0.05	-0.379961	0.05		0.05	0.0353553				-0.38	0.0354
147	P35557	M	8	S	NONSYN	0.314945	0.831165	0.0225157	-1.52813	100	2	6	0.946517	0.159821	0.0716052	0.9465	0.159821	0.946517	0.159821		0.159821	0.113011	0.8818	0.0647324	0.399658	0.9417	0.1087	0.771
148	P35557	M	8	A	NONSYN	0.380402	1.18814	0.0821092	-1.2302	100	2	6	0.552369	0.216339	0.460723	0.5524	0.216339	0.552369	0.216339		0.216339	0.152975	1.0344	0.482071	0.506155	0.5927	0.1464	0.595
149	P35557	M	8	V	NONSYN	0.433352	0.850051	0.13947	-0.170533	100	2	6	0.540338	0.126768	0.478308	0.5403	0.126768	0.540338	0.126768		0.126768	0.0896384	0.8913	0.350968	0.503744	0.5511	0.0883	0.323
150	P35557	M	8	R	NONSYN	0.413364	1.0886	0.0961191	-1.2179	100	2	6	0.850994	0.0430937	0.123127	0.851	0.0430937	0.850994	0.0430937		0.0430937	0.0304718	0.9199	0.0688676	0.430708	0.8513	0.0304	0.86
151	P35557	M	8	D	NONSYN		0.704276	0.103246	-1.97057	100	2	6	0.20984	0.132339	0.856694	0.2098	0.132339	0.20984	0.132339		0.132339	0.0935779	0.8036	0.593809	0.460946	0.2333	0.0917	0.891
152	P35557	M	8	F	NONSYN	0.302443	0.75858	0.0576144	-0.4272	100	2	6	0.689575	0.0462258	0.274003	0.6896	0.0462258	0.689575	0.0462258		0.0462258	0.0326866	0.8578	0.168248	0.410808	0.6906	0.0326	0.771
153	P35557	M	8	T	NONSYN	0.442897	0.931679	0.0527755	-0.947967	100	2	6	0.343727	0.205437	0.739547	0.3437	0.205437	0.343727	0.205437		0.205437	0.145266	0.89	0.546309	0.405489	0.4059	0.1368	0.717
154	P35557	M	8	I	NONSYN	0.509297	0.672698	0.0365919	0.1806	100	2	6	0.468902	0.588661	0.581522	0.4689	0.588661	0.468902	0.588661		0.588661	0.416246	0.8371	0.368156	0.400517	0.6601	0.2886	0.525
155	P35557	M	8	L	NONSYN	0.480241	0.566272	0.142347	0.0198	100	2	6	0.78818	0.076776	0.171526	0.7882	0.076776	0.78818	0.076776		0.076776	0.0542888	0.8132	0.0250136	0.491724	0.7885	0.054	0.167
156	P35557	M	8	K	NONSYN	0.49086	0.82515	0.0566605	-1.21703	100	2	6	1.64134	0.332219	0.000720685	1.6413	0.332219	1.64134	0.332219		0.332219	0.234914	0.8719	0.769396	0.407861	1.4497	0.2036	0.717
157	P35557	M	8	G	NONSYN	0.231307	0.576731	0.106871	-2.04463	100	2	6	0.592476	0.061676	0.40275	0.5925	0.061676	0.592476	0.061676		0.061676	0.0436115	0.7941	0.201617	0.45659	0.5943	0.0434	0.771
158	P35557	M	8	Y	NONSYN		0.854477	0.0421261	-1.51377	100	2	6	0.876579	0.0522036	0.10692	0.8766	0.0522036	0.876579	0.0522036		0.0522036	0.0369135	0.8818	0.00520564	0.405009	0.8766	0.0368	0.891
159	P35557	M	8	N	NONSYN	0.318258	0.856453	0.111881	-1.72667	100	2	6	0.602315	0.131875	0.388805	0.6023	0.131875	0.602315	0.131875		0.131875	0.09325	0.8818	0.279469	0.465519	0.6131	0.0914	0.891
160	P35557	M	8	C	NONSYN		0.882047	0.0430611	-1.5219	100	2	6	0.793868	0.0359376	0.166613	0.7939	0.0359376	0.793868	0.0359376		0.0359376	0.0254117	0.8406	0.046737	0.419244	0.794	0.0254	0.966
161	P35557	M	8	P	NONSYN	0.293965	0.781133	0.103596	-1.73137	100	2	6	0.828275	0.222544	0.139173	0.8283	0.222544	0.828275	0.222544		0.222544	0.157363	0.8549	0.0266625	0.455366	0.8311	0.1487	0.891
162	P35557	M	8	E	NONSYN	0.371563	0.751212	0.0632568	-1.71257	100	2	6	0.918038	0.413134	0.0845118	0.918	0.413134	0.918038	0.413134		0.413134	0.29213	0.8578	0.0602146	0.409334	0.8977	0.2378	0.771
163	P35557	M	8	M	SYN
164	P35557	M	8	W	NONSYN	0.173093	1.14628	0.0874863	-1.278	100	2	6	1.07209	0.0955397	0.0333819	1.0721	0.0955397	1.07209	0.0955397		0.0955397	0.0675568	0.9101	0.161959	0.423787	1.0681	0.0667	0.966
165	P35557	M	8	H	NONSYN		0.872321	0.0405241	-1.4892	100	2	6	0.823047	0.0714735	0.143094	0.823	0.0714735	0.823047	0.0714735		0.0714735	0.0505394	0.8324	0.00930598	0.419244	0.8232	0.0502	0.966
166	P35557	M	8	Q	NONSYN	0.138902	0.524547	0.0579326	-0.3912	100	2	6	1.39167	0.0384062	0.00410204	1.3917	0.0384062	1.39167	0.0384062		0.0384062	0.0271573	0.7807	0.611001	0.42267	1.3892	0.0271	0.771
167	P35557	M	8	*	STOP					100	2	6	-0.217392	0.05	0.982477	-0.2174	0.05	-0.217392	0.05		0.05	0.0353553				-0.2174	0.0354						C	9
168	P35557	E	9	S	NONSYN	0.438267	1.02556	0.0515921	-0.674767	100	2	6	1.63205	0.0974575	0.000769852	1.6321	0.0974575	1.63205	0.0974575		0.0974575	0.0689129	0.9167	0.71538	0.394441	1.6109	0.0679	0.109				158.929
169	P35557	E	9	A	NONSYN	0.472539	0.986684	0.0573062	-0.8022	100	2	6	1.42639	0.280401	0.00323603	1.4264	0.280401	1.42639	0.280401		0.280401	0.198273	0.9167	0.509714	0.396394	1.3244	0.1773	0.155				158.929
170	P35557	E	9	V	NONSYN	0.514858	1.40948	0.0942149	-1.66697	100	2	6	1.02585	0.0507549	0.0444545	1.0258	0.0507549	1.02585	0.0507549		0.0507549	0.0358891	1.0859	0.0600614	0.494493	1.0262	0.0358	0.567				158.929
171	P35557	E	9	R	NONSYN	0.451306	1.04269	0.0745581	-0.721133	100	2	6	1.37501	0.162714	0.00459411	1.375	0.162714	1.37501	0.162714		0.162714	0.115056	0.9145	0.460524	0.399501	1.3397	0.1106	0.461				158.929
172	P35557	E	9	D	NONSYN	0.480006	1.43414	0.0540181	-0.0201667	100	2	6	1.44157	0.243773	0.00291579	1.4416	0.243773	1.44157	0.243773		0.243773	0.172374	1.0881	0.35347	0.447956	1.396	0.1609	0				158.929
173	P35557	E	9	F	NONSYN	0.41341	1.06497	0.0770722	-2.44313	100	2	6	1.65044	0.337735	0.000675415	1.6504	0.337735	1.65044	0.337735		0.337735	0.238815	0.9148	0.73569	0.389425	1.4494	0.2036	0.841				158.929
174	P35557	E	9	T	NONSYN	0.407087	1.44174	0.118653	-0.976867	100	2	6	0.782986	0.15804	0.176108	0.783	0.15804	0.782986	0.15804		0.15804	0.111751	1.0881	0.305115	0.530871	0.7959	0.1094	0.196				158.929
175	P35557	E	9	I	NONSYN	0.377366	1.25466	0.0702283	-2.3963	100	2	6	0.807096	0.169526	0.155604	0.8071	0.169526	0.807096	0.169526		0.169526	0.119873	1.0804	0.273354	0.47252	0.8236	0.1162	0.634				158.929
176	P35557	E	9	L	NONSYN	0.430922	1.16885	0.048176	-2.37563	100	2	6	1.06453	0.275206	0.0349957	1.0645	0.275206	1.06453	0.275206		0.275206	0.1946	0.9851	0.0794208	0.433176	1.0512	0.1775	0.634				158.929
177	P35557	E	9	K	NONSYN	0.489008	1.11124	0.0414553	-0.621767	100	2	6	1.51622	0.196407	0.0017394	1.5162	0.196407	1.51622	0.196407		0.196407	0.138881	0.9372	0.579053	0.39712	1.4531	0.1311	0.155				158.929
178	P35557	E	9	G	NONSYN	0.452264	1.40934	0.0323379	-1.9225	100	2	6	0.878604	0.0762151	0.105718	0.8786	0.0762151	0.878604	0.0762151		0.0762151	0.0538922	1.0881	0.209497	0.469187	0.8813	0.0535	0.155				158.929
179	P35557	E	9	Y	NONSYN	0.467148	0.916743	0.0782752	-2.21377	100	2	6	1.37618	0.102921	0.00455778	1.3762	0.102921	1.37618	0.102921		0.102921	0.0727765	0.89	0.486141	0.394633	1.3602	0.0716	0.841				158.929
180	P35557	E	9	N	NONSYN	0.49453	1.30223	0.0525727	-0.6559	100	2	6	0.802058	0.0875188	0.159729	0.8021	0.0875188	0.802058	0.0875188		0.0875188	0.0618851	1.0881	0.286043	0.494827	0.8065	0.0614	0.109				158.929
181	P35557	E	9	C	NONSYN	0.426324	1.34608	0.103346	-2.5622	100	2	6	1.53244	0.0623376	0.00155331	1.5324	0.0623376	1.53244	0.0623376		0.0623376	0.0440794	1.0535	0.478967	0.555373	1.5294	0.0439	0.952				158.929
182	P35557	E	9	P	NONSYN	0.278478	1.07841	0.0768032	-1.21097	100	2	6	1.52382	0.385114	0.00164963	1.5238	0.385114	1.52382	0.385114		0.385114	0.272317	0.9168	0.607	0.407563	1.3365	0.2264	0.634				158.929
183	P35557	E	9	E	SYN					100	2	6	1.30936	0.05	0.00715116	1.3094	0.05	1.30936	0.05		0.05	0.0353553				1.3094	0.0354					158.929
184	P35557	E	9	M	NONSYN	0.43184	1.09354	0.0324702	-1.94403	100	2	6	1.82601	0.0751956	0.000189801	1.826	0.0751956	1.82601	0.0751956		0.0751956	0.0531714	0.8882	0.937784	0.393841	1.8092	0.0527	0.952				158.929
185	P35557	E	9	W	NONSYN	0.388651	1.17402	0.110187	-2.48433	100	2	6	1.32328	0.0494457	0.006514	1.3233	0.0494457	1.32328	0.0494457		0.0494457	0.0349634	0.9588	0.364435	0.455394	1.3211	0.0349	0.952				158.929
186	P35557	E	9	H	NONSYN	0.387469	1.26971	0.0492348	-0.665967	100	2	6	0.899618	0.117372	0.0939085	0.8996	0.117372	0.899618	0.117372		0.117372	0.0829946	1.0804	0.180832	0.482299	0.9048	0.0818	0.634				158.929
187	P35557	E	9	Q	NONSYN	0.497924	1.52995	0.0772798	-0.0287667	100	2	6	1.15413	0.0667042	0.0198299	1.1541	0.0667042	1.15413	0.0667042		0.0667042	0.047167	1.0881	0.0660333	0.44526	1.1534	0.0469	0.155				158.929
188	P35557	E	9	*	STOP					100	2	6	0.16386	0.05	0.884836	0.1639	0.05	0.16386	0.05		0.05	0.0353553				0.1639	0.0354					158.929
189	P35557	A	10	S	NONSYN	0.469294	0.95835	0.0310443	-0.4105	100	2	6	0.798696	0.156758	0.162528	0.7987	0.156758	0.798696	0.156758		0.156758	0.110845	0.9153	0.116574	0.392963	0.8073	0.1067	0				75.5983
190	P35557	A	10	A	SYN					100	2	6	1.14551	0.05	0.0209602	1.1455	0.05	1.14551	0.05		0.05	0.0353553				1.1455	0.0354					75.5983
191	P35557	A	10	V	NONSYN	0.411297	1.22519	0.0357084	-0.6207	100	2	6	0.901047	0.0504509	0.0931481	0.901	0.0504509	0.901047	0.0504509		0.0504509	0.0356741	1.0811	0.180039	0.484458	0.902	0.0356	0				75.5983
192	P35557	A	10	R	NONSYN	0.319044	0.959889	0.0459951	-1.21657	100	2	6	1.4843	0.175851	0.00217118	1.4843	0.175851	1.4843	0.175851		0.175851	0.124345	0.9153	0.569034	0.392618	1.4324	0.1185	0.029				75.5983
193	P35557	A	10	D	NONSYN	0.481082	0.873611	0.0753122	-1.34323	100	2	6	0.580222	0.0813912	0.420301	0.5802	0.0813912	0.580222	0.0813912		0.0813912	0.0575522	0.8994	0.319205	0.403713	0.5866	0.057	0.005				75.5983
194	P35557	A	10	F	NONSYN	0.397586	0.891671	0.0333233	-1.7862	100	2	6	2.04941	0.0207887	3.58486e-05	2.0494	0.0207887	2.04941	0.0207887		0.0207887	0.0146998	0.9077	1.14173	0.393144	2.0478	0.0147	0.029				75.5983
195	P35557	A	10	T	NONSYN	0.459319	0.917578	0.0325989	-0.555733	100	2	6	0.94796	0.0845982	0.0710004	0.948	0.0845982	0.94796	0.0845982		0.0845982	0.0598199	0.9077	0.040281	0.395565	0.9471	0.0591	0				75.5983
196	P35557	A	10	I	NONSYN	0.253307	0.95035	0.0762418	-1.3021	100	2	6	0.912945	0.0972814	0.0870237	0.9129	0.0972814	0.912945	0.0972814		0.0972814	0.0687883	0.912	0.000924325	0.407563	0.9129	0.0678	0				75.5983
197	P35557	A	10	L	NONSYN	0.337752	0.918401	0.070879	-1.29747	100	2	6	1.00879	0.153836	0.049335	1.0088	0.153836	1.00879	0.153836		0.153836	0.108778	0.9077	0.101114	0.39457	1.0017	0.1049	0.001				75.5983
198	P35557	A	10	K	NONSYN	0.137833	1.12299	0.0567003	-0.703667	100	2	6	0.704798	0.0865728	0.256092	0.7048	0.0865728	0.704798	0.0865728		0.0865728	0.0612162	0.9529	0.248093	0.397535	0.7105	0.0605	0.006				75.5983
199	P35557	A	10	G	NONSYN	0.507731	0.89155	0.0321799	-0.485033	100	2	6	1.02604	0.0874375	0.0444012	1.026	0.0874375	1.02604	0.0874375		0.0874375	0.0618276	0.9077	0.118365	0.392963	1.0232	0.0611	0.005				75.5983
200	P35557	A	10	Y	NONSYN	0.24131	1.13945	0.0225494	-1.79247	100	2	6	1.30608	0.106148	0.00730993	1.3061	0.106148	1.30608	0.106148		0.106148	0.0750582	0.9572	0.348833	0.392615	1.2938	0.0737	0.177				75.5983
201	P35557	A	10	N	NONSYN	0.259628	1.0736	0.0562749	-1.19207	100	2	6	1.14316	0.109544	0.0212778	1.1432	0.109544	1.14316	0.109544		0.109544	0.077459	0.9211	0.222075	0.395712	1.135	0.076	0				75.5983
202	P35557	A	10	C	NONSYN	0.452143	0.749957	0.0572494	-0.729767	100	2	6	1.8239	0.0798033	0.000192761	1.8239	0.0798033	1.8239	0.0798033		0.0798033	0.0564294	0.8718	0.95214	0.409685	1.8062	0.0559	0.177				75.5983
203	P35557	A	10	P	NONSYN	0.373732	1.11811	0.0355912	-0.721567	100	2	6	0.719429	0.206306	0.239572	0.7194	0.206306	0.719429	0.206306		0.206306	0.145881	0.9372	0.217739	0.395583	0.7455	0.1369	0.022				75.5983
204	P35557	A	10	E	NONSYN	0.392445	1.08271	0.0559889	-0.73	100	2	6	0.828439	0.0906853	0.139051	0.8284	0.0906853	0.828439	0.0906853		0.0906853	0.0641242	0.9211	0.0926499	0.397535	0.8308	0.0633	0.006				75.5983
205	P35557	A	10	M	NONSYN	0.19919	1.18014	0.053948	-1.20753	100	2	6	0.82356	0.128905	0.142706	0.8236	0.128905	0.82356	0.128905		0.128905	0.0911493	1.0256	0.201992	0.51001	0.8298	0.0897	0.096				75.5983
206	P35557	A	10	W	NONSYN	0.179447	1.3119	0.0319063	-1.6895	100	2	6	0.788711	0.0457811	0.171063	0.7887	0.0457811	0.788711	0.0457811		0.0457811	0.0323721	1.0838	0.295123	0.47498	0.7901	0.0323	0.712				75.5983
207	P35557	A	10	H	NONSYN	0.366334	0.833987	0.046995	-1.38767	100	2	6	0.699093	0.262613	0.262719	0.6991	0.262613	0.699093	0.262613		0.262613	0.185695	0.8913	0.192213	0.405009	0.7325	0.1688	0.096				75.5983
208	P35557	A	10	Q	NONSYN	0.370709	1.08271	0.0559889	-0.73	100	2	6	0.825643	0.0945396	0.141136	0.8256	0.0945396	0.825643	0.0945396		0.0945396	0.0668496	0.9211	0.0954457	0.397535	0.8283	0.0659	0.029				75.5983
209	P35557	A	10	*	STOP					100	2	6	0.213931	0.05	0.853917	0.2139	0.05	0.213931	0.05		0.05	0.0353553				0.2139	0.0354					75.5983	H	22
210	P35557	A	11	S	NONSYN	0.469294	1.17732	0.044159	-0.4105	100	2	6	1.2516	0.238755	0.0105006	1.2516	0.238755	1.2516	0.238755		0.238755	0.168826	1.0256	0.226046	0.505363	1.2289	0.1601	0.001				56.7868
211	P35557	A	11	A	SYN					100	2	6	0.664323	0.05	0.305248	0.6643	0.05	0.664323	0.05		0.05	0.0353553				0.6643	0.0354					56.7868
212	P35557	A	11	V	NONSYN	0.411297	1.49344	0.0402972	-0.6207	100	2	6	1.36897	0.0467766	0.00478606	1.369	0.0467766	1.36897	0.0467766		0.0467766	0.0330761	1.0881	0.280871	0.484478	1.3677	0.033	0.052				56.7868
213	P35557	A	11	R	NONSYN	0.319044	1.61381	0.03263	-1.21657	100	2	6	1.15255	0.147595	0.0200328	1.1526	0.147595	1.15255	0.147595		0.147595	0.104366	1.1774	0.0248682	0.57832	1.1533	0.1027	0.338				56.7868
214	P35557	A	11	D	NONSYN	0.481082	1.02173	0.0644027	-1.34323	100	2	6	0.934917	0.0644668	0.0766348	0.9349	0.0644668	0.934917	0.0644668		0.0644668	0.0455849	0.9167	0.0182414	0.39457	0.9347	0.0453	0.052				56.7868
215	P35557	A	11	F	NONSYN	0.397586	1.0022	0.0316382	-1.7862	100	2	6	1.02094	0.0995095	0.0458112	1.0209	0.0995095	1.02094	0.0995095		0.0995095	0.0703639	0.9145	0.106457	0.393144	1.0176	0.0693	0.508				56.7868
216	P35557	A	11	T	NONSYN	0.459319	1.39048	0.0380556	-0.555733	100	2	6	0.65791	0.124169	0.313468	0.6579	0.124169	0.65791	0.124169		0.124169	0.0878008	1.0881	0.430191	0.48207	0.6717	0.0864	0.002				56.7868
217	P35557	A	11	I	NONSYN	0.253307	1.02334	0.0629064	-1.3021	100	2	6	1.63035	0.070969	0.000779219	1.6304	0.070969	1.63035	0.070969		0.070969	0.0501826	0.9167	0.713677	0.39457	1.619	0.0498	0.338				56.7868
218	P35557	A	11	L	NONSYN	0.337752	1.29145	0.0367326	-1.29747	100	2	6	0.826016	0.22799	0.140856	0.826	0.22799	0.826016	0.22799		0.22799	0.161213	1.0881	0.262086	0.479123	0.8527	0.1528	0.068				56.7868
219	P35557	A	11	K	NONSYN	0.137833	0.919502	0.0708406	-0.703667	100	2	6	1.60493	0.113957	0.000933115	1.6049	0.113957	1.60493	0.113957		0.113957	0.0805799	0.89	0.71493	0.407312	1.578	0.079	0.068				56.7868
220	P35557	A	11	G	NONSYN	0.507731	1.10809	0.0365086	-0.485033	100	2	6	1.50508	0.132266	0.00187969	1.5051	0.132266	1.50508	0.132266		0.132266	0.0935261	0.9339	0.5712	0.394712	1.4747	0.091	0.022				56.7868
221	P35557	A	11	Y	NONSYN	0.24131	1.15796	0.0352316	-1.79247	100	2	6	0.553662	0.074679	0.458836	0.5537	0.074679	0.553662	0.074679		0.074679	0.052806	0.9872	0.433521	0.445573	0.5597	0.0524	0.508				56.7868
222	P35557	A	11	N	NONSYN	0.259628	1.45294	0.0467508	-1.19207	100	2	6	1.63517	0.0400976	0.000752968	1.6352	0.0400976	1.63517	0.0400976		0.0400976	0.0283533	1.0881	0.547074	0.479123	1.6333	0.0283	0.068				56.7868
223	P35557	A	11	C	NONSYN	0.452143	0.895197	0.0737743	-0.729767	100	2	6	1.67784	0.073141	0.000555345	1.6778	0.073141	1.67784	0.073141		0.073141	0.0517185	0.8805	0.797368	0.41042	1.6654	0.0513	0.796				56.7868
224	P35557	A	11	P	NONSYN	0.373732	1.52672	0.0370597	-0.721567	100	2	6	-0.216724	0.280349	0.982419	-0.2167	0.280349	-0.216724	0.280349		0.280349	0.198237	1.0859	1.30263	0.490096	-0.0336	0.1838	0.494				56.7868
225	P35557	A	11	E	NONSYN	0.392445	1.02202	0.0733831	-0.73	100	2	6	0.510417	0.125345	0.522002	0.5104	0.125345	0.510417	0.125345		0.125345	0.0886321	0.8926	0.382177	0.41042	0.5274	0.0866	0.068				56.7868
226	P35557	A	11	M	NONSYN	0.19919	1.47269	0.0397414	-1.20753	100	2	6	1.5759	0.111895	0.00114519	1.5759	0.111895	1.5759	0.111895		0.111895	0.0791216	1.0859	0.489994	0.482632	1.5631	0.0781	0.508				56.7868
227	P35557	A	11	W	NONSYN	0.179447	0.836507	0.0330278	-1.6895	100	2	6	1.51801	0.0910203	0.00171785	1.518	0.0910203	1.51801	0.0910203		0.0910203	0.0643611	0.8818	0.636226	0.405009	1.5023	0.0636	0.922				56.7868
228	P35557	A	11	H	NONSYN	0.366334	1.13043	0.0582962	-1.38767	100	2	6	0.608826	0.132826	0.37966	0.6088	0.132826	0.608826	0.132826		0.132826	0.0939222	0.9509	0.342086	0.397185	0.6269	0.0914	0.796				56.7868
229	P35557	A	11	Q	NONSYN	0.370709	1.02202	0.0733831	-0.73	100	2	6	1.29739	0.0799108	0.00774714	1.2974	0.0799108	1.29739	0.0799108		0.0799108	0.0565055	0.8926	0.404792	0.41042	1.2899	0.056	0.338				56.7868
230	P35557	A	11	*	STOP					100	2	6	-0.141204	0.05	0.974486	-0.1412	0.05	-0.141204	0.05		0.05	0.0353553				-0.1412	0.0354					56.7868
231	P35557	K	12	S	NONSYN	0.397994	0.996171	0.0955402	-0.8266	100	2	6	1.00729	0.158004	0.0497895	1.0073	0.158004	1.00729	0.158004		0.158004	0.111726	0.824	0.183293	0.45165	0.9967	0.1085	0.999				78.1104
232	P35557	K	12	A	NONSYN	0.425378	1.13144	0.0817099	-0.8658	100	2	6	0.818929	0.220402	0.146244	0.8189	0.220402	0.818929	0.220402		0.220402	0.155848	0.8722	0.0532679	0.415434	0.8255	0.1459	0.998				78.1104
233	P35557	K	12	V	NONSYN	0.401837	1.05478	0.0684766	-1.89813	100	2	6	0.824909	0.142887	0.141687	0.8249	0.142887	0.824909	0.142887		0.142887	0.101036	0.8628	0.037848	0.398166	0.8272	0.0979	0.98				78.1104
234	P35557	K	12	R	NONSYN	0.442564	0.989257	0.267402	-0.165333	100	2	6	1.99865	0.283663	5.2614e-05	1.9987	0.283663	1.99865	0.283663		0.283663	0.20058	0.8849	1.11375	0.576388	1.8783	0.1894	0.987				78.1104
235	P35557	K	12	D	NONSYN	0.386807	0.996171	0.0955402	-0.8266	100	2	6	1.22474	0.0667185	0.0125316	1.2247	0.0667185	1.22474	0.0667185		0.0667185	0.0471771	0.824	0.40075	0.45165	1.2204	0.0469	0.999				78.1104
236	P35557	K	12	F	NONSYN	0.393914	0.986828	0.0720269	-1.91947	100	2	6	1.07171	0.0619639	0.0334603	1.0717	0.0619639	1.07171	0.0619639		0.0619639	0.0438151	0.824	0.24772	0.411231	1.0689	0.0436	0.999				78.1104
237	P35557	K	12	T	NONSYN	0.442364	0.944097	0.0872369	-0.8377	100	2	6	1.38097	0.178239	0.00441194	1.381	0.178239	1.38097	0.178239		0.178239	0.126034	0.8435	0.537435	0.444729	1.341	0.1213	0.997				78.1104
238	P35557	K	12	I	NONSYN	0.460394	1.0243	0.0621285	-1.92787	100	2	6	0.959283	0.16656	0.0664124	0.9593	0.16656	0.959283	0.16656		0.16656	0.117776	0.8628	0.0965259	0.398166	0.9515	0.1129	0.993				78.1104
239	P35557	K	12	L	NONSYN	0.435675	0.937656	0.0575406	-1.8765	100	2	6	1.17629	0.212657	0.0171868	1.1763	0.212657	1.17629	0.212657		0.212657	0.150371	0.8406	0.335687	0.411715	1.1368	0.1412	0.974				78.1104
240	P35557	K	12	K	SYN																											78.1104
241	P35557	K	12	G	NONSYN	0.392984	1.43311	0.0652618	-1.58847	100	2	6	1.10752	0.0398735	0.0267071	1.1075	0.0398735	1.10752	0.0398735		0.0398735	0.0281948	1.0064	0.101075	0.515883	1.1072	0.0282	0.999				78.1104
242	P35557	K	12	Y	NONSYN	0.394479	1.03624	0.0611144	-1.7455	100	2	6	1.02878	0.106947	0.0436631	1.0288	0.106947	1.02878	0.106947		0.106947	0.0756232	0.8628	0.166019	0.410469	1.0233	0.0744	0.995				78.1104
243	P35557	K	12	N	NONSYN	0.456036	0.871611	0.0935411	-0.753867	100	2	6	0.671224	1.04134	0.296526	0.6712	1.04134	0.671224	1.04134		1.04134	0.736341	0.7898	0.118587	0.44848	0.7577	0.383	0.999				78.1104
244	P35557	K	12	C	NONSYN	0.453552	1.00138	0.0469345	-2.28713	100	2	6	1.71197	0.0378276	0.000434653	1.712	0.0378276	1.71197	0.0378276		0.0378276	0.0267482	0.8086	0.903334	0.398514	1.7079	0.0267	1				78.1104
245	P35557	K	12	P	NONSYN	0.278706	1.68378	0.0670944	-0.977967	100	2	6	1.28726	0.0694138	0.00828858	1.2873	0.0694138	1.28726	0.0694138		0.0694138	0.049083	1.1799	0.107361	0.621735	1.2866	0.0489	1				78.1104
246	P35557	K	12	E	NONSYN	0.402022	0.989257	0.267402	-0.165333														0.8849		0.576388	0.8849	0.5764	0.992				78.1104
247	P35557	K	12	M	NONSYN	0.439981	1.29765	0.0477486	-0.941933	100	2	6	2.44564	0.211682	1.62004e-06	2.4456	0.211682	2.44564	0.211682		0.211682	0.149682	1.0064	1.4392	0.512457	2.3325	0.1437	0.999				78.1104
248	P35557	K	12	W	NONSYN	0.416929	1.24766	0.0428257	-2.21683	100	2	6	0.973132	0.0898305	0.0611636	0.9731	0.0898305	0.973132	0.0898305		0.0898305	0.0635197	0.9796	0.00648134	0.433176	0.9733	0.0628	1				78.1104
249	P35557	K	12	H	NONSYN	0.44367	1.14155	0.0686365	-0.8413	100	2	6	0.788618	0.289753	0.171144	0.7886	0.289753	0.788618	0.289753		0.289753	0.204886	0.8646	0.0759443	0.409685	0.8038	0.1832	0.999				78.1104
250	P35557	K	12	Q	NONSYN	0.486752	1.22572	0.257102	0.0159667	100	2	6	1.28926	0.421556	0.00817852	1.2893	0.421556	1.28926	0.421556		0.421556	0.298085	1.0528	0.236503	0.667505	1.2499	0.2722	0.992				78.1104
251	P35557	K	12	*	STOP					100	2	6	0.254765	0.05	0.823549	0.2548	0.05	0.254765	0.05		0.05	0.0353553				0.2548	0.0354					78.1104
252	P35557	K	13	S	NONSYN	0.397994	0.724928	0.0777801	-0.8266	100	2	6	1.8066	0.234089	0.000218782	1.8066	0.234089	1.8066	0.234089		0.234089	0.165526	0.7394	1.06716	0.434362	1.6713	0.1547	0.996				79.5268
253	P35557	K	13	A	NONSYN	0.425378	0.625559	0.0677541	-0.8658	100	2	6	0.741684	0.213891	0.215796	0.7417	0.213891	0.741684	0.213891		0.213891	0.151244	0.7266	0.0151195	0.424758	0.74	0.1425	0.989				79.5268
254	P35557	K	13	V	NONSYN	0.401837	1.02798	0.0368003	-1.89813	100	2	6	1.01099	0.122727	0.0486794	1.011	0.122727	1.01099	0.122727		0.122727	0.0867813	0.9103	0.100651	0.385244	1.0061	0.0847	0.897				79.5268
255	P35557	K	13	R	NONSYN	0.442564	1.05672	0.0970023	0.0142333	100	2	6	0.704257	0.145133	0.256716	0.7043	0.145133	0.704257	0.145133		0.145133	0.102625	0.9072	0.202936	0.409322	0.7163	0.0995	0.928				79.5268
256	P35557	K	13	D	NONSYN	0.386807	0.724928	0.0777801	-0.8266	100	2	6	0.443579	0.139589	0.616575	0.4436	0.139589	0.443579	0.139589		0.139589	0.0987043	0.7394	0.295853	0.434362	0.4581	0.0963	0.996				79.5268
257	P35557	K	13	F	NONSYN	0.393914	1.01804	0.0428525	-1.91947	100	2	6	2.0901	0.0482309	2.62985e-05	2.0901	0.0482309	2.0901	0.0482309		0.0482309	0.0341044	0.8628	1.22735	0.396214	2.0811	0.034	0.997				79.5268
258	P35557	K	13	T	NONSYN	0.442364	0.561216	0.0747129	-0.8377	100	2	6	0.934715	0.167046	0.0767251	0.9347	0.167046	0.934715	0.167046		0.167046	0.118119	0.6893	0.245371	0.427866	0.9173	0.1139	0.981				79.5268
259	P35557	K	13	I	NONSYN	0.460394	1.3173	0.0437468	-1.92787	100	2	6	1.19232	0.0305324	0.0154882	1.1923	0.0305324	1.19232	0.0305324		0.0305324	0.0215897	1.0452	0.147118	0.498121	1.192	0.0216	0.959				79.5268
260	P35557	K	13	L	NONSYN	0.435675	1.08137	0.0352601	-1.8765	100	2	6	0.850816	0.130613	0.123247	0.8508	0.130613	0.850816	0.130613		0.130613	0.0923575	0.9148	0.0639385	0.38693	0.8543	0.0898	0.868				79.5268
261	P35557	K	13	K	SYN																											79.5268
262	P35557	K	13	G	NONSYN	0.392984	1.30755	0.0367042	-1.58847	100	2	6	1.114	0.0494478	0.0256306	1.114	0.0494478	1.114	0.0494478		0.0494478	0.0349649	1.0452	0.0687952	0.50953	1.1137	0.0349	0.996				79.5268
263	P35557	K	13	Y	NONSYN	0.394479	0.991936	0.0438222	-1.7455	100	2	6	1.0408	0.0799046	0.0405461	1.0408	0.0799046	1.0408	0.0799046		0.0799046	0.0565011	0.8628	0.178047	0.408517	1.0375	0.056	0.973				79.5268
264	P35557	K	13	N	NONSYN	0.456036	1.21775	0.0811194	-0.505167	100	2	6	1.59344	0.269309	0.00101203	1.5934	0.269309	1.59344	0.269309		0.269309	0.19043	1.0306	0.562832	0.503461	1.523	0.1781	0.994				79.5268
265	P35557	K	13	C	NONSYN	0.453552	1.41185	0.0165404	-2.28713	100	2	6	1.58442	0.0726894	0.00107851	1.5844	0.0726894	1.58442	0.0726894		0.0726894	0.0513992	0.9911	0.593332	0.514302	1.5786	0.0511	1				79.5268
266	P35557	K	13	P	NONSYN	0.278706	1.08305	0.0528058	-0.977967	100	2	6	1.2253	0.131439	0.0124856	1.2253	0.131439	1.2253	0.131439		0.131439	0.0929411	0.8335	0.39179	0.419723	1.207	0.0907	0.999				79.5268
267	P35557	K	13	E	NONSYN	0.402022	1.2906	0.107048	-0.165333	100	2	6	1.10497	0.133788	0.0271415	1.105	0.133788	1.10497	0.133788		0.133788	0.0946026	1.0452	0.0597636	0.524453	1.1031	0.0931	0.954				79.5268
268	P35557	K	13	M	NONSYN	0.439981	0.867865	0.0599377	-0.941933	100	2	6	1.87087	0.0529421	0.000136444	1.8709	0.0529421	1.87087	0.0529421		0.0529421	0.0374357	0.8286	1.04229	0.419723	1.8626	0.0373	0.996				79.5268
269	P35557	K	13	W	NONSYN	0.416929	1.62228	0.0217845	-2.21683	100	2	6	0.953126	0.0408175	0.0688733	0.9531	0.0408175	0.953126	0.0408175		0.0408175	0.0288624	1.1421	0.188962	0.555197	0.9536	0.0288	1				79.5268
270	P35557	K	13	H	NONSYN	0.44367	0.706659	0.0719332	-0.8413	100	2	6	0.498385	0.187728	0.539444	0.4984	0.187728	0.498385	0.187728		0.187728	0.132744	0.6974	0.198975	0.424758	0.5161	0.1267	0.997				79.5268
271	P35557	K	13	Q	NONSYN	0.486752	1.13422	0.0787014	0.195533	100	2	6	0.471756	0.280968	0.577501	0.4718	0.280968	0.471756	0.280968		0.280968	0.198675	0.9033	0.431571	0.386176	0.5621	0.1767	0.953				79.5268
272	P35557	K	13	*	STOP					100	2	6	0.245375	0.05	0.830969	0.2454	0.05	0.245375	0.05		0.05	0.0353553				0.2454	0.0354					79.5268
273	P35557	E	14	S	NONSYN	0.438267	1.04753	0.0522514	-0.674767	100	2	6	1.25365	0.112343	0.010359	1.2537	0.112343	1.25365	0.112343		0.112343	0.0794385	0.8628	0.390895	0.440742	1.2414	0.0782	0.958				102.816
274	P35557	E	14	A	NONSYN	0.472539	0.895456	0.0643491	-0.8022	100	2	6	0.870904	0.185795	0.11035	0.8709	0.185795	0.870904	0.185795		0.185795	0.131377	0.89	0.0191323	0.407312	0.8727	0.125	0.877				102.816
275	P35557	E	14	V	NONSYN	0.514858	1.48181	0.0677742	-1.66697	100	2	6	1.05776	0.0394567	0.0365018	1.0578	0.0394567	1.05776	0.0394567		0.0394567	0.0279001	1.0803	0.0225305	0.494693	1.0578	0.0279	0.914				102.816
276	P35557	E	14	R	NONSYN	0.451306	0.893465	0.0548166	-0.721133	100	2	6	1.33309	0.171977	0.0060985	1.3331	0.171977	1.33309	0.171977		0.171977	0.121606	0.8406	0.492481	0.421547	1.2953	0.1168	0.977				102.816
277	P35557	E	14	D	NONSYN	0.480006	1.15507	0.0659009	-0.0201667	100	2	6	1.22151	0.0835607	0.0127999	1.2215	0.0835607	1.22151	0.0835607		0.0835607	0.0590864	0.9872	0.234329	0.415863	1.2169	0.0585	0.479				102.816
278	P35557	E	14	F	NONSYN	0.41341	0.797729	0.106241	-2.44313	100	2	6	0.929543	0.0585267	0.0790694	0.9295	0.0585267	0.929543	0.0585267		0.0585267	0.0413846	0.7773	0.152242	0.453606	0.9283	0.0412	0.993				102.816
279	P35557	E	14	T	NONSYN	0.407087	1.17847	0.083328	-0.976867	100	2	6	0.660074	0.188483	0.310683	0.6601	0.188483	0.660074	0.188483		0.188483	0.133277	0.9751	0.315	0.464603	0.684	0.1281	0.969				102.816
280	P35557	E	14	I	NONSYN	0.377366	1.07856	0.0393597	-2.3963	100	2	6	0.663563	0.431509	0.306216	0.6636	0.431509	0.663563	0.431509		0.431509	0.305123	0.8672	0.203607	0.385449	0.742	0.2392	0.986				102.816
281	P35557	E	14	L	NONSYN	0.430922	0.988848	0.10733	-2.37563	100	2	6	0.932691	0.0820306	0.0776348	0.9327	0.0820306	0.932691	0.0820306		0.0820306	0.0580044	0.8628	0.0699346	0.440542	0.9315	0.0575	0.986				102.816
282	P35557	E	14	K	NONSYN	0.489008	1.02105	0.0422877	-0.621767	100	2	6	1.18632	0.238688	0.0161048	1.1863	0.238688	1.18632	0.238688		0.238688	0.168778	0.8934	0.292937	0.408891	1.1437	0.156	0.93				102.816
283	P35557	E	14	G	NONSYN	0.452264	1.76042	0.0294014	-1.9225	100	2	6	0.396535	0.136771	0.677943	0.3965	0.136771	0.396535	0.136771		0.136771	0.0967115	1.2084	0.811851	0.728365	0.4106	0.0959	0.983				102.816
284	P35557	E	14	Y	NONSYN	0.467148	0.664263	0.108432	-2.21377	100	2	6	1.50605	0.104486	0.00186703	1.506	0.104486	1.50605	0.104486		0.104486	0.0738827	0.6916	0.814416	0.456818	1.4853	0.0729	0.997				102.816
285	P35557	E	14	N	NONSYN	0.49453	1.23434	0.0539196	-0.6559	100	2	6	0.693209	0.0971227	0.269661	0.6932	0.0971227	0.693209	0.0971227		0.0971227	0.0686761	1.0779	0.384666	0.50133	0.7003	0.068	0.902				102.816
286	P35557	E	14	C	NONSYN	0.426324	0.886389	0.0336596	-2.5622	100	2	6	0.95893	0.0755357	0.0665514	0.9589	0.0755357	0.95893	0.0755357		0.0755357	0.0534118	0.8368	0.122101	0.401691	0.9568	0.0529	0.997				102.816
287	P35557	E	14	P	NONSYN	0.278478	0.862913	0.0630706	-1.21097	100	2	6	1.33143	0.246755	0.00616688	1.3314	0.246755	1.33143	0.246755		0.246755	0.174482	0.8818	0.449645	0.405489	1.2612	0.1603	0.912				102.816
288	P35557	E	14	E	SYN					100	2	6	0.631085	0.05	0.348985	0.6311	0.05	0.631085	0.05		0.05	0.0353553				0.6311	0.0354					102.816
289	P35557	E	14	M	NONSYN	0.43184	0.986782	0.0416202	-1.94403	100	2	6	2.71746	0.0555499	1.74492e-07	2.7175	0.0555499	2.71746	0.0555499		0.0555499	0.0392797	0.8628	1.8547	0.396214	2.6994	0.0391	0.979				102.816
290	P35557	E	14	W	NONSYN	0.388651	0.841932	0.104444	-2.48433	100	2	6	0.796932	0.101188	0.164011	0.7969	0.101188	0.796932	0.101188		0.101188	0.0715509	0.7898	0.00712064	0.454772	0.7968	0.0707	0.999				102.816
291	P35557	E	14	H	NONSYN	0.387469	1.09332	0.0535568	-0.665967	100	2	6	1.11628	0.100672	0.0252618	1.1163	0.100672	1.11628	0.100672		0.100672	0.0711856	0.88	0.236325	0.407312	1.1093	0.0701	0.991				102.816
292	P35557	E	14	Q	NONSYN	0.497924	1.22049	0.0652241	-0.0287667	100	2	6	1.02524	0.0926271	0.0446213	1.0252	0.0926271	1.02524	0.0926271		0.0926271	0.0654973	1.0306	0.00537035	0.468552	1.0253	0.0649	0.958				102.816
293	P35557	E	14	*	STOP					100	2	6	-0.0073235	0.05	0.950359	-0.0073	0.05	-0.0073235	0.05		0.05	0.0353553				-0.0073	0.0354					102.816
294	P35557	K	15	S	NONSYN	0.397994	1.27657	0.105495	-0.8266	100	2	6	1.49668	0.255917	0.00199258	1.4967	0.255917	1.49668	0.255917		0.255917	0.18096	1.0804	0.416232	0.521877	1.452	0.171	0.869				99.0451
295	P35557	K	15	A	NONSYN	0.425378	1.07882	0.0600284	-0.8658	100	2	6	1.59732	0.375036	0.000984669	1.5973	0.375036	1.59732	0.375036		0.375036	0.265191	0.9148	0.682566	0.396394	1.3863	0.2204	0.732				99.0451
296	P35557	K	15	V	NONSYN	0.401837	1.212	0.136566	-1.89813	100	2	6	0.900288	0.0812678	0.0935511	0.9003	0.0812678	0.900288	0.0812678		0.0812678	0.057465	1.0793	0.179029	0.559568	0.9022	0.0572	0.342				99.0451
297	P35557	K	15	R	NONSYN	0.442564	0.989862	0.176309	-0.0793	100	2	6	1.46186	0.158031	0.00253557	1.4619	0.158031	1.46186	0.158031		0.158031	0.111745	0.9201	0.541737	0.50315	1.4364	0.1091	0.16				99.0451
298	P35557	K	15	D	NONSYN	0.386807	1.27657	0.105495	-0.8266	100	2	6	1.00409	0.0720396	0.0507647	1.0041	0.0720396	1.00409	0.0720396		0.0720396	0.0509397	1.0804	0.0763582	0.521877	1.0048	0.0507	0.869				99.0451
299	P35557	K	15	F	NONSYN	0.393914	1.23071	0.0240125	-1.91947	100	2	6	1.62696	0.231086	0.000798236	1.627	0.231086	1.62696	0.231086		0.231086	0.163402	1.0337	0.593227	0.495371	1.5687	0.1552	0.983				99.0451
300	P35557	K	15	T	NONSYN	0.442364	1.40203	0.0925232	-0.8377	100	2	6	0.627688	0.226768	0.353602	0.6277	0.226768	0.627688	0.226768		0.226768	0.160349	1.0838	0.456146	0.500484	0.6702	0.1527	0.6				99.0451
301	P35557	K	15	I	NONSYN	0.460394	1.33915	0.0589733	-1.92787	100	2	6	1.30164	0.0343244	0.00753033	1.3016	0.0343244	1.30164	0.0343244		0.0343244	0.024271	1.0838	0.217802	0.474648	1.3011	0.0242	0.581				99.0451
302	P35557	K	15	L	NONSYN	0.435675	1.01536	0.137378	-1.8765	100	2	6	1.4902	0.0509531	0.00208418	1.4902	0.0509531	1.4902	0.0509531		0.0509531	0.0360293	0.9167	0.573529	0.496406	1.4872	0.0359	0.163				99.0451
303	P35557	K	15	K	SYN																											99.0451
304	P35557	K	15	G	NONSYN	0.392984	1.2102	0.138139	-1.58847	100	2	6	1.37399	0.214354	0.00462591	1.374	0.214354	1.37399	0.214354		0.214354	0.151571	1.073	0.301008	0.565611	1.3538	0.1464	0.869				99.0451
305	P35557	K	15	Y	NONSYN	0.394479	1.25483	0.0553515	-1.7455	100	2	6	0.844158	0.576132	0.127787	0.8442	0.576132	0.844158	0.576132		0.576132	0.407387	1.0804	0.236292	0.518117	0.9344	0.3202	0.87				99.0451
306	P35557	K	15	N	NONSYN	0.456036	1.51737	0.125448	-0.505167														1.0838		0.535778	1.0838	0.5358	0.833				99.0451
307	P35557	K	15	C	NONSYN	0.453552	1.34156	0.0563565	-2.28713	100	2	6	0.737162	0.0565019	0.220493	0.7372	0.0565019	0.737162	0.0565019		0.0565019	0.0399529	1.0141	0.276914	0.493709	0.739	0.0398	0.998				99.0451
308	P35557	K	15	P	NONSYN	0.278706	1.17265	0.0584819	-0.977967	100	2	6	1.15109	0.471551	0.0202216	1.1511	0.471551	1.15109	0.471551		0.471551	0.333437	0.9506	0.200515	0.395712	1.0678	0.255	0.979				99.0451
309	P35557	K	15	E	NONSYN	0.402022	1.03626	0.186049	-0.3035	100	2	6	1.45811	0.277715	0.00260194	1.4581	0.277715	1.45811	0.277715		0.277715	0.196374	0.9201	0.53799	0.521343	1.3913	0.1838	0.236				99.0451
310	P35557	K	15	M	NONSYN	0.439981	0.927624	0.124493	-0.941933	100	2	6	1.88617	0.0703481	0.000121851	1.8862	0.0703481	1.88617	0.0703481		0.0703481	0.0497436	0.8869	0.999279	0.480626	1.8756	0.0495	0.928				99.0451
311	P35557	K	15	W	NONSYN	0.416929	1.22192	0.0566525	-2.21683	100	2	6	1.09609	0.0508952	0.0287094	1.0961	0.0508952	1.09609	0.0508952		0.0508952	0.0359883	0.9918	0.104242	0.493709	1.0955	0.0359	0.999				99.0451
312	P35557	K	15	H	NONSYN	0.44367	1.07637	0.104686	-0.8413	100	2	6	1.60469	0.0908173	0.000934704	1.6047	0.0908173	1.60469	0.0908173		0.0908173	0.0642176	0.8754	0.72925	0.456802	1.5906	0.0636	0.951				99.0451
313	P35557	K	15	Q	NONSYN	0.486752	1.47222	0.096492	0.102	100	2	6	0.0147879	0.645685	0.944589	0.0148	0.645685	0.0147879	0.645685		0.645685	0.456568	1.0881	1.07331	0.453695	0.5548	0.3218	0.008				99.0451
314	P35557	K	15	*	STOP																											99.0451
315	P35557	V	16	S	NONSYN	0.336994	0.742127	0.160981	-1.4466	100	2	6	1.54127	0.15121	0.0014603	1.5413	0.15121	1.54127	0.15121		0.15121	0.106922	0.8578	0.683448	0.507143	1.5122	0.1046	0.737				8.92052
316	P35557	V	16	A	NONSYN	0.471655	0.803511	0.0593808	-0.790133	100	2	6	1.14989	0.118664	0.0203785	1.1499	0.118664	1.14989	0.118664		0.118664	0.0839082	0.8859	0.263951	0.407312	1.1391	0.0822	0.013				8.92052
317	P35557	V	16	V	SYN					100	2	6	0.98738	0.05	0.0561582	0.9874	0.05	0.98738	0.05		0.05	0.0353553				0.9874	0.0354					8.92052
318	P35557	V	16	R	NONSYN	0.176438	0.787884	0.0834171	-1.98573	100	2	6	1.15262	0.109388	0.0200236	1.1526	0.109388	1.15262	0.109388		0.109388	0.0773489	0.7439	0.408675	0.417731	1.1391	0.0761	0.999				8.92052
319	P35557	V	16	D	NONSYN	0.273482	1.00157	0.0538915	-2.3809	100	2	6	0.68303	0.0649008	0.281922	0.683	0.0649008	0.68303	0.0649008		0.0649008	0.0458918	0.824	0.140962	0.400466	0.6849	0.0456	0.999				8.92052
320	P35557	V	16	F	NONSYN	0.405325	1.13489	0.0472888	-0.918467	100	2	6	0.662261	0.0595963	0.307878	0.6623	0.0595963	0.662261	0.0595963		0.0595963	0.042141	0.9033	0.241066	0.401551	0.6649	0.0419	0.989				8.92052
321	P35557	V	16	T	NONSYN	0.318587	1.87983	0.0591987	-0.1374	100	2	6	1.03477	0.237931	0.0420835	1.0348	0.237931	1.03477	0.237931		0.237931	0.168243	1.2212	0.186391	0.629441	1.0472	0.1625	0.531				8.92052
322	P35557	V	16	I	NONSYN	0.430626	1.84146	0.0765981	-0.1123	100	2	6	1.16934	0.0718979	0.0179778	1.1693	0.0718979	1.16934	0.0718979		0.0718979	0.0508395	1.2212	0.0518202	0.550506	1.1698	0.0506	0				8.92052
323	P35557	V	16	L	NONSYN	0.466712	1.58266	0.064605	-0.2911	100	2	6	1.92628	0.211101	9.04689e-05	1.9263	0.211101	1.92628	0.211101		0.211101	0.149271	1.1298	0.796457	0.643029	1.8856	0.1454	0.107				8.92052
324	P35557	V	16	K	NONSYN	0.190914	0.729836	0.174607	-1.75713	100	2	6	1.05803	0.180076	0.0364401	1.058	0.180076	1.05803	0.180076		0.180076	0.127333	0.7331	0.324964	0.527868	1.0402	0.1238	0.998				8.92052
325	P35557	V	16	G	NONSYN	0.380798	0.947529	0.0422761	-2.36507	100	2	6	0.845167	0.155944	0.12709	0.8452	0.155944	0.845167	0.155944		0.155944	0.110269	0.8996	0.054433	0.374479	0.8495	0.1058	0.876				8.92052
326	P35557	V	16	Y	NONSYN	0.332509	0.729836	0.174607	-1.75713	100	2	6	1.22638	0.0528614	0.0123972	1.2264	0.0528614	1.22638	0.0528614		0.0528614	0.0373787	0.7767	0.449691	0.527868	1.2241	0.0373	0.987				8.92052
327	P35557	V	16	N	NONSYN	0.244531	1.06232	0.0731477	-2.10337	100	2	6	0.715412	0.134978	0.244038	0.7154	0.134978	0.715412	0.134978		0.134978	0.0954439	0.8672	0.151757	0.390509	0.724	0.0927	0.994				8.92052
328	P35557	V	16	C	NONSYN	0.43495	1.11781	0.0474327	-0.950367	100	2	6	0.713503	0.0575015	0.24618	0.7135	0.0575015	0.713503	0.0575015		0.0575015	0.0406597	0.8832	0.169747	0.403536	0.7152	0.0405	0.993				8.92052
329	P35557	V	16	P	NONSYN	0.17175	1.08146	0.0809476	-1.88333	100	2	6	0.590206	0.273139	0.405988	0.5902	0.273139	0.590206	0.273139		0.273139	0.193139	0.8672	0.276964	0.405602	0.6414	0.1744	0.987				8.92052
330	P35557	V	16	E	NONSYN	0.320794	0.80983	0.177342	-1.7854	100	2	6	0.818052	0.122884	0.146923	0.8181	0.122884	0.818052	0.122884		0.122884	0.0868924	0.7773	0.0407836	0.522576	0.817	0.0857	0.995				8.92052
331	P35557	V	16	M	NONSYN	0.434822	1.37031	0.0800195	-0.2969	100	2	6	2.56332	0.0666026	6.23812e-07	2.5633	0.0666026	2.56332	0.0666026		0.0666026	0.0470951	1.0452	1.51812	0.528573	2.5514	0.0469	0.985				8.92052
332	P35557	V	16	W	NONSYN	0.204076	0.737941	0.167937	-1.76497	100	2	6	1.03372	0.271205	0.0423562	1.0337	0.271205	1.03372	0.271205		0.271205	0.191771	0.7326	0.301095	0.531588	0.999	0.1804	1				8.92052
333	P35557	V	16	H	NONSYN	0.24846	0.850355	0.0437143	-2.26577	100	2	6	1.44414	0.0986895	0.00286468	1.4441	0.0986895	1.44414	0.0986895		0.0986895	0.069784	0.7974	0.646698	0.398514	1.4249	0.0687	0.998				8.92052
334	P35557	V	16	Q	NONSYN	0.316331	0.969935	0.0820162	-1.7866	100	2	6	0.337736	0.678325	0.745995	0.3377	0.678325	0.337736	0.678325		0.678325	0.479648	0.8149	0.477136	0.427202	0.6038	0.319	0.999				8.92052
335	P35557	V	16	*	STOP					100	2	6	0.00477251	0.05	0.947281	0.0048	0.05	0.00477251	0.05		0.05	0.0353553				0.0048	0.0354					8.92052			PF00349	215
336	P35557	E	17	S	NONSYN	0.438267	0.727441	0.128846	-0.674767	100	2	6	1.23806	0.213809	0.0114812	1.2381	0.213809	1.23806	0.213809		0.213809	0.151186	0.8778	0.36025	0.484382	1.2061	0.1443	0.001				71.0201
337	P35557	E	17	A	NONSYN	0.472539	0.53255	0.11383	-0.8022	100	2	6	1.18902	0.072523	0.0158249	1.189	0.072523	1.18902	0.072523		0.072523	0.0512815	0.8109	0.378069	0.477153	1.1847	0.051	0.026				71.0201
338	P35557	E	17	V	NONSYN	0.514858	1.22536	0.14417	-1.66697	100	2	6	0.885352	0.189804	0.101795	0.8854	0.189804	0.885352	0.189804		0.189804	0.134212	1.0811	0.195734	0.595363	0.8948	0.1309	0.073				71.0201
339	P35557	E	17	R	NONSYN	0.451306	0.757101	0.123608	-0.721133	100	2	6	1.10003	0.170479	0.0280021	1.1	0.170479	1.10003	0.170479		0.170479	0.120547	0.8718	0.228279	0.475243	1.0862	0.1168	0.136				71.0201
340	P35557	E	17	D	NONSYN	0.480006	0.674903	0.143119	-0.0201667	100	2	6	1.20732	0.168752	0.0140459	1.2073	0.168752	1.20732	0.168752		0.168752	0.119326	0.8634	0.343941	0.485721	1.1877	0.1159	0				71.0201
341	P35557	E	17	F	NONSYN	0.41341	1.35207	0.169301	-2.44313	100	2	6	1.53	0.0597188	0.00158	1.53	0.0597188	1.53	0.0597188		0.0597188	0.0422276	1.0873	0.442718	0.607126	1.5279	0.0421	0.691				71.0201
342	P35557	E	17	T	NONSYN	0.407087	1.31894	0.141937	-0.976867	100	2	6	0.40264	0.411735	0.670298	0.4026	0.411735	0.40264	0.411735		0.411735	0.291141	1.0881	0.685461	0.587387	0.5378	0.2609	0.105				71.0201
343	P35557	E	17	I	NONSYN	0.377366	1.08602	0.0845015	-2.3963	100	2	6	1.19316	0.632068	0.0154045	1.1932	0.632068	1.19316	0.632068		0.632068	0.44694	0.9262	0.266961	0.403919	1.0462	0.2997	0.34				71.0201
344	P35557	E	17	L	NONSYN	0.430922	0.98875	0.152919	-2.37563	100	2	6	1.48497	0.327298	0.00216115	1.485	0.327298	1.48497	0.327298		0.327298	0.231435	0.9167	0.568297	0.489571	1.3812	0.2092	0.128				71.0201
345	P35557	E	17	K	NONSYN	0.489008	0.773449	0.132387	-0.621767	100	2	6	0.278066	0.250853	0.803969	0.2781	0.250853	0.278066	0.250853		0.250853	0.17738	0.8859	0.607873	0.489693	0.3486	0.1668	0.001				71.0201
346	P35557	E	17	G	NONSYN	0.452264	0.86841	0.0573178	-1.9225	100	2	6	0.683433	0.186594	0.28143	0.6834	0.186594	0.683433	0.186594		0.186594	0.131942	0.8913	0.207873	0.395793	0.7042	0.1252	0.176				71.0201
347	P35557	E	17	Y	NONSYN	0.467148	1.12052	0.173438	-2.21377	100	2	6	0.395007	0.11004	0.679841	0.395	0.11004	0.395007	0.11004		0.11004	0.0778098	0.9404	0.545344	0.508514	0.4075	0.0769	0.856				71.0201
348	P35557	E	17	N	NONSYN	0.49453	1.10847	0.131212	-0.6559	100	2	6	0.0949769	0.186121	0.917621	0.095	0.186121	0.0949769	0.186121		0.186121	0.131607	0.9339	0.838899	0.495482	0.1503	0.1272	0.033				71.0201
349	P35557	E	17	C	NONSYN	0.426324	1.46435	0.0816451	-2.5622	100	2	6	1.06354	0.137257	0.0352128	1.0635	0.137257	1.06354	0.137257		0.137257	0.0970551	1.0838	0.0202976	0.491074	1.0643	0.0952	0.82				71.0201
350	P35557	E	17	P	NONSYN	0.278478	0.825669	0.108221	-1.21097	100	2	6	1.66777	0.572983	0.000596843	1.6678	0.572983	1.66777	0.572983		0.572983	0.40516	0.8865	0.781273	0.452606	1.3202	0.3019	0.071				71.0201
351	P35557	E	17	E	SYN					100	2	6	1.2709	0.05	0.00924055	1.2709	0.05	1.2709	0.05		0.05	0.0353553				1.2709	0.0354					71.0201
352	P35557	E	17	M	NONSYN	0.43184	0.654597	0.0678853	-1.94403	100	2	6	1.32487	0.104889	0.00644473	1.3249	0.104889	1.32487	0.104889		0.104889	0.0741677	0.8328	0.492063	0.410028	1.3093	0.073	0.682				71.0201
353	P35557	E	17	W	NONSYN	0.388651	1.40271	0.168358	-2.48433	100	2	6	1.37809	0.0964174	0.00449909	1.3781	0.0964174	1.37809	0.0964174		0.0964174	0.0681774	1.0487	0.329431	0.634804	1.3743	0.0678	0.986				71.0201
354	P35557	E	17	H	NONSYN	0.387469	0.811024	0.0779667	-0.665967	100	2	6	0.98731	0.484891	0.056182	0.9873	0.484891	0.98731	0.484891		0.484891	0.342869	0.8764	0.110952	0.416916	0.9425	0.2648	0.615				71.0201
355	P35557	E	17	Q	NONSYN	0.497924	0.907815	0.0872795	-0.0287667	100	2	6	0.508583	0.509953	0.524668	0.5086	0.509953	0.508583	0.509953		0.509953	0.360591	0.8996	0.390975	0.402401	0.6827	0.2685	0.145				71.0201
356	P35557	E	17	*	STOP					100	2	6	0.197676	0.05	0.86468	0.1977	0.05	0.197676	0.05		0.05	0.0353553				0.1977	0.0354					71.0201
357	P35557	Q	18	S	NONSYN	0.440945	1.05827	0.106263	-0.6639	100	2	6	0.512661	0.154248	0.518738	0.5127	0.154248	0.512661	0.154248		0.154248	0.10907	0.8628	0.350096	0.456802	0.5315	0.1061	0.995				120.348
358	P35557	Q	18	A	NONSYN	0.440906	0.848056	0.110079	-0.735433	100	2	6	1.38105	0.153921	0.00440953	1.381	0.153921	1.38105	0.153921		0.153921	0.108839	0.8286	0.552471	0.4719	1.3531	0.1061	0.995				120.348
359	P35557	Q	18	V	NONSYN	0.351892	0.684554	0.0502769	-1.6305	100	2	6	1.24668	0.162182	0.0108474	1.2467	0.162182	1.24668	0.162182		0.162182	0.11468	0.7266	0.520111	0.423658	1.2112	0.1107	0.988				120.348
360	P35557	Q	18	R	NONSYN	0.449575	1.32897	0.24305	0.148767	100	2	6	0.842547	0.113272	0.128906	0.8425	0.113272	0.842547	0.113272		0.113272	0.0800956	1.0674	0.224811	0.670202	0.8457	0.0795	0.975				120.348
361	P35557	Q	18	D	NONSYN	0.376125	1.20991	0.0599231	-0.707533	100	2	6	0.295479	0.420918	0.788226	0.2955	0.420918	0.295479	0.420918		0.420918	0.297634	1.0288	0.73336	0.511833	0.4808	0.2573	0.983				120.348
362	P35557	Q	18	F	NONSYN	0.468567	0.82873	0.0562434	-2.06197	100	2	6	1.51146	0.0665965	0.00179809	1.5115	0.0665965	1.51146	0.0665965		0.0665965	0.0470908	0.8216	0.689865	0.40345	1.5022	0.0468	0.997				120.348
363	P35557	Q	18	T	NONSYN	0.492288	0.729729	0.111718	-0.684833	100	2	6	1.73603	0.130957	0.00036541	1.736	0.130957	1.73603	0.130957		0.130957	0.0926009	0.7767	0.959335	0.480365	1.7017	0.0909	0.964				120.348
364	P35557	Q	18	I	NONSYN	0.459358	1.22026	0.0464743	-2.046	100	2	6	0.336872	0.149991	0.746917	0.3369	0.149991	0.336872	0.149991		0.149991	0.10606	1.0306	0.693736	0.490341	0.3679	0.1037	0.996				120.348
365	P35557	Q	18	L	NONSYN	0.476976	0.902603	0.0360686	-1.5785	100	2	6	0.79134	0.156108	0.168784	0.7913	0.156108	0.79134	0.156108		0.156108	0.110385	0.8406	0.0492657	0.419244	0.7945	0.1067	0.983				120.348
366	P35557	Q	18	K	NONSYN	0.381333	1.04182	0.22572	0.297467	100	2	6	1.79173	0.394673	0.00024387	1.7917	0.394673	1.79173	0.394673		0.394673	0.279076	0.8849	0.90682	0.568213	1.6155	0.2505	0.983				120.348
367	P35557	Q	18	G	NONSYN	0.413208	0.8857	0.0569916	-1.63857	100	2	6	0.643238	0.115491	0.332679	0.6432	0.115491	0.643238	0.115491		0.115491	0.0816642	0.8368	0.19359	0.421196	0.6503	0.0802	0.995				120.348
368	P35557	Q	18	Y	NONSYN	0.484008	0.616959	0.0762087	-1.46183	100	2	6	1.44549	0.0478192	0.00283835	1.4455	0.0478192	1.44549	0.0478192		0.0478192	0.0338133	0.6898	0.755732	0.435214	1.441	0.0337	0.997				120.348
369	P35557	Q	18	N	NONSYN	0.45183	0.951166	0.0465556	-0.350833	100	2	6	0.71018	0.104025	0.249934	0.7102	0.104025	0.71018	0.104025		0.104025	0.0735571	0.8504	0.140207	0.414444	0.7145	0.0724	0.995				120.348
370	P35557	Q	18	C	NONSYN	0.451141	1.03167	0.0543831	-1.95307	100	2	6	0.902642	0.0902184	0.0923059	0.9026	0.0902184	0.902642	0.0902184		0.0902184	0.0637941	0.824	0.0786502	0.411231	0.9008	0.063	0.999				120.348
371	P35557	Q	18	P	NONSYN	0.485305	1.32428	0.0493323	-1.26713	100	2	6	0.440455	0.269032	0.620812	0.4405	0.269032	0.440455	0.269032		0.269032	0.190234	1.0452	0.604751	0.508057	0.5148	0.1782	0.994				120.348
372	P35557	Q	18	E	NONSYN	0.456431	1.3731	0.24328	0.253667	100	2	6	0.7979	0.0867552	0.163196	0.7979	0.0867552	0.7979	0.0867552		0.0867552	0.0613452	1.0674	0.269457	0.670202	0.8001	0.0611	0.962				120.348
373	P35557	Q	18	M	NONSYN	0.405062	0.867963	0.0569138	-0.514733	100	2	6	1.49829	0.0488939	0.00197045	1.4983	0.0488939	1.49829	0.0488939		0.0488939	0.0345732	0.8286	0.669714	0.42267	1.4938	0.0345	0.996				120.348
374	P35557	Q	18	W	NONSYN	0.471069	0.893751	0.0596335	-1.66657	100	2	6	0.619083	0.0882733	0.365404	0.6191	0.0882733	0.619083	0.0882733		0.0882733	0.0624186	0.7827	0.163628	0.422399	0.6226	0.0617	1				120.348
375	P35557	Q	18	H	NONSYN	0.484368	1.14406	0.0989174	0.394967	100	2	6	1.48501	0.94696	0.00216055	1.485	0.94696	1.48501	0.94696		0.94696	0.669602	0.9101	0.574883	0.402928	1.063	0.3452	0.995				120.348
376	P35557	Q	18	Q	SYN					100	2	6	1.75245	0.05	0.000324463	1.7524	0.05	1.75245	0.05		0.05	0.0353553				1.7524	0.0354					120.348
377	P35557	Q	18	*	STOP					100	2	6	0.217944	0.05	0.851147	0.2179	0.05	0.217944	0.05		0.05	0.0353553				0.2179	0.0354					120.348
378	P35557	I	19	S	NONSYN	0.356988	0.699025	0.217699	-2.078	100	2	6	1.28453	0.1228	0.00844018	1.2845	0.1228	1.28453	0.1228		0.1228	0.0868328	0.6881	0.596421	0.570125	1.271	0.0858	1				15.2644
379	P35557	I	19	A	NONSYN	0.2892	0.927237	0.0885218	-1.05503	100	2	6	1.74283	0.32977	0.000347875	1.7428	0.32977	1.74283	0.32977		0.32977	0.233183	0.7827	0.960117	0.444107	1.5353	0.2065	1				15.2644
380	P35557	I	19	V	NONSYN	0.509322	1.31244	0.172471	0.1238	100	2	6	1.52114	0.245481	0.00168073	1.5211	0.245481	1.52114	0.245481		0.245481	0.173581	1.0487	0.472489	0.597878	1.4844	0.1667	0.98				15.2644
381	P35557	I	19	R	NONSYN	0.327241	0.984652	0.129944	-2.3347	100	2	6	1.16936	0.136514	0.0179752	1.1694	0.136514	1.16936	0.136514		0.136514	0.0965302	0.8042	0.365172	0.480973	1.1552	0.0946	1				15.2644
382	P35557	I	19	D	NONSYN	0.165448	1.33822	0.0917929	-2.58763	100	2	6	1.25325	0.760012	0.0103866	1.2532	0.760012	1.25325	0.760012		0.760012	0.53741	0.9911	0.26216	0.547369	1.1246	0.3835	1				15.2644
383	P35557	I	19	F	NONSYN	0.453839	0.927237	0.0885218	-1.05503	100	2	6	1.67669	0.110387	0.000559971	1.6767	0.110387	1.67669	0.110387		0.110387	0.078055	0.7827	0.893974	0.444107	1.6499	0.0769	1				15.2644
384	P35557	I	19	T	NONSYN	0.468848	1.32661	0.0505557	-0.961133	100	2	6	0.478559	0.327459	0.567866	0.4786	0.327459	0.478559	0.327459		0.327459	0.231548	0.9911	0.51253	0.512457	0.5655	0.211	1				15.2644
385	P35557	I	19	I	SYN																											15.2644
386	P35557	I	19	L	NONSYN	0.468768	1.3114	0.176222	0.361233	100	2	6	1.52427	0.191632	0.00164443	1.5243	0.191632	1.52427	0.191632		0.191632	0.135504	1.0487	0.475619	0.588617	1.5003	0.1321	0.973				15.2644
387	P35557	I	19	K	NONSYN	0.250923	0.804497	0.18634	-2.13903	100	2	6	0.852944	0.49669	0.121824	0.8529	0.49669	0.852944	0.49669		0.49669	0.351213	0.7455	0.107401	0.512251	0.8186	0.2897	0.999				15.2644
388	P35557	I	19	G	NONSYN	0.228646	1.38224	0.199421	-2.49017	100	2	6	1.12116	0.11597	0.0244898	1.1212	0.11597	1.12116	0.11597		0.11597	0.0820033	1.0085	0.112705	0.637525	1.1193	0.0813	1				15.2644
389	P35557	I	19	Y	NONSYN	0.131552	1.04813	0.115933	-1.068	100	2	6	1.38014	0.088709	0.0044368	1.3801	0.088709	1.38014	0.088709		0.088709	0.0627268	0.824	0.556147	0.476532	1.3707	0.0622	0.999				15.2644
390	P35557	I	19	N	NONSYN	0.355926	0.729273	0.130354	-2.2976	100	2	6	1.9355	0.129294	8.44621e-05	1.9355	0.129294	1.9355	0.129294		0.129294	0.0914245	0.7223	1.21322	0.484184	1.8937	0.0898	1				15.2644
391	P35557	I	19	C	NONSYN	0.395671	1.20051	0.111516	-1.15017	100	2	6	0.923013	0.161094	0.082119	0.923	0.161094	0.923013	0.161094		0.161094	0.113911	0.9747	0.0517092	0.514226	0.9254	0.1112	1				15.2644
392	P35557	I	19	P	NONSYN	0.141993	0.675555	0.140924	-2.2159														0.6699		0.504923	0.6699	0.5049	1				15.2644
393	P35557	I	19	E	NONSYN	0.172115	1.05511	0.105692	-2.2969	100	2	6	0.957988	0.34857	0.066923	0.958	0.34857	0.957988	0.34857		0.34857	0.246476	0.7991	0.15891	0.453606	0.9218	0.2166	1				15.2644
394	P35557	I	19	M	NONSYN	0.427184	1.57403	0.0778777	0.400467	100	2	6	0.736358	0.697514	0.221335	0.7364	0.697514	0.736358	0.697514		0.697514	0.493217	1.0006	0.264274	0.467411	0.8756	0.3393	1				15.2644
395	P35557	I	19	W	NONSYN	0.174287	0.823201	0.197004	-2.1219	100	2	6	0.796833	0.41607	0.164095	0.7968	0.41607	0.796833	0.41607		0.41607	0.294206	0.7613	0.0355426	0.500059	0.7877	0.2536	1				15.2644
396	P35557	I	19	H	NONSYN	0.285488	1.35428	0.0933494	-2.3061	100	2	6	0.0604712	0.407088	0.930504	0.0605	0.407088	0.0604712	0.407088		0.407088	0.287855	0.9911	0.930617	0.508168	0.2865	0.2505	1				15.2644
397	P35557	I	19	Q	NONSYN	0.195623	0.939713	0.156072	-2.12627	100	2	6	0.447297	0.658221	0.611505	0.4473	0.658221	0.447297	0.658221		0.658221	0.465432	0.7827	0.335414	0.501712	0.6024	0.3412	1				15.2644
398	P35557	I	19	*	STOP					100	2	6	0.120774	0.05	0.906531	0.1208	0.05	0.120774	0.05		0.05	0.0353553				0.1208	0.0354					15.2644
399	P35557	L	20	S	NONSYN	0.369669	0.521865	0.066405	-1.85013	100	2	6	0.546977	0.133045	0.468599	0.547	0.133045	0.546977	0.133045		0.133045	0.0940771	0.5659	0.0189376	0.4226	0.5479	0.0918	1				5.74175
400	P35557	L	20	A	NONSYN	0.280012	0.738101	0.15958	-1.36207	100	2	6	1.03178	0.373094	0.0428639	1.0318	0.373094	1.03178	0.373094		0.373094	0.263817	0.7234	0.308366	0.516087	0.9679	0.2349	1				5.74175
401	P35557	L	20	V	NONSYN	0.450068	1.15167	0.0581927	0.4434	100	2	6	1.83625	0.0580757	0.000176055	1.8363	0.0580757	1.83625	0.0580757		0.0580757	0.0410657	0.9043	0.931927	0.376138	1.8253	0.0408	0.998				5.74175
402	P35557	L	20	R	NONSYN	0.279233	0.495579	0.0615917	-1.83513	100	2	6	0.625835	0.169678	0.356131	0.6258	0.169678	0.625835	0.169678		0.169678	0.11998	0.424	0.201806	0.405565	0.6096	0.1151	1				5.74175
403	P35557	L	20	D	NONSYN	0.157094	0.669562	0.0516058	-2.51233	100	2	6	0.330957	0.106427	0.753155	0.331	0.106427	0.330957	0.106427		0.106427	0.0752555	0.6699	0.338948	0.406105	0.3422	0.074	1				5.74175
404	P35557	L	20	F	NONSYN	0.463425	1.22221	0.0554253	0.4895	100	2	6	1.62465	0.0950388	0.000811403	1.6247	0.0950388	1.62465	0.0950388		0.0950388	0.0672026	0.9765	0.648162	0.436492	1.6096	0.0664	1				5.74175
405	P35557	L	20	T	NONSYN	0.320507	0.884887	0.156479	-1.38177	100	2	6	0.591423	0.396031	0.404251	0.5914	0.396031	0.591423	0.396031		0.396031	0.280036	0.7759	0.184465	0.51756	0.6332	0.2463	1				5.74175
406	P35557	L	20	I	NONSYN	0.359946	1.34619	0.0454586	0.277233	100	2	6	1.25271	0.164715	0.0104236	1.2527	0.164715	1.25271	0.164715		0.164715	0.116471	1.0141	0.238635	0.474806	1.2392	0.1131	0.998				5.74175
407	P35557	L	20	L	SYN					100	2	6	1.12317	0.05	0.0241777	1.1232	0.05	1.12317	0.05		0.05	0.0353553				1.1232	0.0354					5.74175
408	P35557	L	20	K	NONSYN	0.166378	0.662276	0.0531169	-1.8327	100	2	6	0.125743	0.215148	0.904239	0.1257	0.215148	0.125743	0.215148		0.215148	0.152133	0.6715	0.545781	0.422358	0.1884	0.1431	1				5.74175
409	P35557	L	20	G	NONSYN	0.337578	0.620921	0.0508304	-2.53547	100	2	6	0.47688	0.112945	0.570251	0.4769	0.112945	0.47688	0.112945		0.112945	0.0798641	0.6699	0.193025	0.406105	0.4841	0.0784	1				5.74175
410	P35557	L	20	Y	NONSYN	0.393229	1.08608	0.128706	-1.37107	100	2	6	-0.0121605	0.547182	0.95154	-0.0122	0.547182	-0.0121605	0.547182		0.547182	0.386916	0.8182	0.83032	0.492884	0.3044	0.3043	1				5.74175
411	P35557	L	20	N	NONSYN	0.179063	0.391819	0.0842818	-2.4369	100	2	6	1.12203	0.0824442	0.0243542	1.122	0.0824442	1.12203	0.0824442		0.0824442	0.0582968	0.3726	0.749474	0.382914	1.1051	0.0576	1				5.74175
412	P35557	L	20	C	NONSYN	0.344482	0.511266	0.164732	-1.3949	100	2	6	1.63504	0.0462151	0.000753685	1.635	0.0462151	1.63504	0.0462151		0.0462151	0.032679	0.5251	1.10995	0.53161	1.6309	0.0326	1				5.74175
413	P35557	L	20	P	NONSYN	0.310124	0.574918	0.0687104	-2.28397	100	2	6	0.288805	0.294485	0.794373	0.2888	0.294485	0.288805	0.294485		0.294485	0.208233	0.6093	0.320499	0.415242	0.3532	0.1861	1				5.74175
414	P35557	L	20	E	NONSYN	0.223351	0.629239	0.0768387	-2.4328	100	2	6	0.409772	0.168473	0.661238	0.4098	0.168473	0.409772	0.168473		0.168473	0.119129	0.6699	0.260133	0.413282	0.4297	0.1145	1				5.74175
415	P35557	L	20	M	NONSYN	0.485555	1.57121	0.0468664	0.155667	100	2	6	0.577652	0.157454	0.424004	0.5777	0.157454	0.577652	0.157454		0.157454	0.111336	1.0006	0.42298	0.473695	0.5998	0.1084	1				5.74175
416	P35557	L	20	W	NONSYN	0.288854	0.432852	0.0717946	-1.86773	100	2	6	0.814017	0.0655269	0.150074	0.814	0.0655269	0.814017	0.0655269		0.0655269	0.0463345	0.4047	0.40932	0.405565	0.8087	0.046	1				5.74175
417	P35557	L	20	H	NONSYN	0.297255	0.346794	0.0948101	-1.97863	100	2	6	0.19295	0.223159	0.867676	0.1929	0.223159	0.19295	0.223159		0.223159	0.157797	0.3482	0.155263	0.394869	0.2143	0.1465	1				5.74175
418	P35557	L	20	Q	NONSYN	0.32253	1.16028	0.0899471	-1.5422	100	2	6	0.514175	0.223274	0.516533	0.5142	0.223274	0.514175	0.223274		0.223274	0.157878	0.8813	0.367163	0.430143	0.5578	0.1482	1				5.74175
419	P35557	L	20	*	STOP					100	2	6	0.00487651	0.05	0.947253	0.0049	0.05	0.00487651	0.05		0.05	0.0353553				0.0049	0.0354					5.74175
420	P35557	A	21	S	NONSYN	0.469294	0.845262	0.0951162	-0.4105	100	2	6	1.01068	0.142814	0.0487728	1.0107	0.142814	1.01068	0.142814		0.142814	0.100985	0.8994	0.11125	0.433655	1.005	0.0984	0				42.0766
421	P35557	A	21	A	SYN					100	2	6	1.02886	0.05	0.0436412	1.0289	0.05	1.02886	0.05		0.05	0.0353553				1.0289	0.0354					42.0766
422	P35557	A	21	V	NONSYN	0.411297	0.982581	0.0460154	-0.6207	100	2	6	1.12425	0.345216	0.024012	1.1243	0.345216	1.12425	0.345216		0.345216	0.244105	0.9103	0.213913	0.397973	1.0658	0.2081	0.712				42.0766
423	P35557	A	21	R	NONSYN	0.319044	1.05252	0.0482782	-1.21657	100	2	6	0.916871	0.196341	0.0850814	0.9169	0.196341	0.916871	0.196341		0.196341	0.138834	0.8583	0.0585648	0.405909	0.9107	0.1314	0.968				42.0766
424	P35557	A	21	D	NONSYN	0.481082	0.658315	0.059822	-1.34323	100	2	6	0.791944	0.108289	0.168263	0.7919	0.108289	0.791944	0.108289		0.108289	0.0765718	0.8354	0.0434958	0.419723	0.7933	0.0753	0.539				42.0766
425	P35557	A	21	F	NONSYN	0.397586	0.808053	0.0364026	-1.7862	100	2	6	0.306031	0.0642254	0.778216	0.306	0.0642254	0.306031	0.0642254		0.0642254	0.0454142	0.7841	0.478054	0.4195	0.3116	0.0452	0.984				42.0766
426	P35557	A	21	T	NONSYN	0.459319	1.08314	0.0869107	-0.555733	100	2	6	1.00079	0.177868	0.0517917	1.0008	0.177868	1.00079	0.177868		0.177868	0.125771	0.9262	0.0745919	0.425881	0.9948	0.1206	0.193				42.0766
427	P35557	A	21	I	NONSYN	0.253307	1.04146	0.059389	-1.3021	100	2	6	0.890435	0.08259	0.0989217	0.8904	0.08259	0.890435	0.08259		0.08259	0.0583999	0.8583	0.0321286	0.407861	0.8898	0.0578	0.968				42.0766
428	P35557	A	21	L	NONSYN	0.337752	1.05061	0.0382141	-1.29747	100	2	6	0.862983	0.209815	0.115294	0.863	0.209815	0.862983	0.209815		0.209815	0.148362	0.9059	0.0429081	0.392618	0.8683	0.1388	0.897				42.0766
429	P35557	A	21	K	NONSYN	0.137833	0.932595	0.103424	-0.703667	100	2	6	-0.112362	0.506319	0.970563	-0.1124	0.506319	-0.112362	0.506319		0.506319	0.358021	0.89	1.0024	0.453344	0.2727	0.281	0.814				42.0766
430	P35557	A	21	G	NONSYN	0.507731	1.27982	0.0929643	-0.485033	100	2	6	0.410744	0.109712	0.659994	0.4107	0.109712	0.410744	0.109712		0.109712	0.0775782	1.0847	0.673973	0.495967	0.4268	0.0766	0.034				42.0766
431	P35557	A	21	Y	NONSYN	0.24131	0.580379	0.0337812	-1.79247	100	2	6	0.989055	0.0862354	0.0555952	0.9891	0.0862354	0.989055	0.0862354		0.0862354	0.0609776	0.6893	0.29971	0.420405	0.9829	0.0603	0.984				42.0766
432	P35557	A	21	N	NONSYN	0.259628	0.678186	0.0643825	-1.19207	100	2	6	2.03986	0.0767593	3.854e-05	2.0399	0.0767593	2.03986	0.0767593		0.0767593	0.054277	0.8377	1.20218	0.419723	2.0201	0.0538	0.121				42.0766
433	P35557	A	21	C	NONSYN	0.452143	0.620951	0.154123	-0.729767	100	2	6	0.82257	0.146032	0.143456	0.8226	0.146032	0.82257	0.146032		0.146032	0.10326	0.7118	0.110807	0.516708	0.8183	0.1013	0.984				42.0766
434	P35557	A	21	P	NONSYN	0.373732	0.808213	0.125263	-0.721567	100	2	6	0.260784	0.407996	0.818652	0.2608	0.407996	0.260784	0.407996		0.407996	0.288497	0.8567	0.595906	0.484822	0.4166	0.2479	0.861				42.0766
435	P35557	A	21	E	NONSYN	0.392445	0.323664	0.157082	-0.73	100	2	6	0.977099	0.139306	0.059731	0.9771	0.139306	0.977099	0.139306		0.139306	0.0985042	0.6688	0.308278	0.521925	0.9665	0.0968	0.553				42.0766
436	P35557	A	21	M	NONSYN	0.19919	1.28239	0.0533661	-1.20753	100	2	6	0.22725	0.171	0.844546	0.2273	0.171	0.22725	0.171		0.171	0.120915	1.001	0.773752	0.51441	0.2678	0.1177	0.999				42.0766
437	P35557	A	21	W	NONSYN	0.179447	0.695676	0.0359691	-1.6895	100	2	6	0.643161	0.0684812	0.332782	0.6432	0.0684812	0.643161	0.0684812		0.0684812	0.0484235	0.6769	0.0337885	0.423658	0.6436	0.0481	0.999				42.0766
438	P35557	A	21	H	NONSYN	0.366334	0.848454	0.0589586	-1.38767	100	2	6	0.221526	0.116501	0.848635	0.2215	0.116501	0.221526	0.116501		0.116501	0.082379	0.8286	0.607051	0.421196	0.2439	0.0808	0.996				42.0766
439	P35557	A	21	Q	NONSYN	0.370709	0.323664	0.157082	-0.73	100	2	6	1.71443	0.0689319	0.000427029	1.7144	0.0689319	1.71443	0.0689319		0.0689319	0.0487422	0.5794	1.135	0.528273	1.7048	0.0485	0.968				42.0766
440	P35557	A	21	*	STOP					100	2	6	-0.0668697	0.05	0.963093	-0.0669	0.05	-0.0668697	0.05		0.05	0.0353553				-0.0669	0.0354					42.0766
441	P35557	E	22	S	NONSYN	0.438267	1.61923	0.129112	-0.674767	100	2	6	0.398636	0.368959	0.675324	0.3986	0.368959	0.398636	0.368959		0.368959	0.260893	1.0839	0.68531	0.531436	0.5317	0.2342	0.971				82.8411
442	P35557	E	22	A	NONSYN	0.472539	2.14382	0.0603652	-0.8022	100	2	6	0.389864	0.216459	0.68618	0.3899	0.216459	0.389864	0.216459		0.216459	0.15306	1.2444	0.854505	0.698165	0.4291	0.1495	0.719				82.8411
443	P35557	E	22	V	NONSYN	0.514858	0.619193	0.0944005	-1.97323	100	2	6	1.44765	0.280941	0.00279643	1.4476	0.280941	1.44765	0.280941		0.280941	0.198655	0.8595	0.588103	0.429492	1.344	0.1803	0.023				82.8411
444	P35557	E	22	R	NONSYN	0.451306	1.61045	0.12921	-0.721133	100	2	6	0.416217	0.215403	0.652937	0.4162	0.215403	0.416217	0.215403		0.215403	0.152313	1.0758	0.65959	0.545223	0.464	0.1467	0.995				82.8411
445	P35557	E	22	D	NONSYN	0.480006	0.700249	0.142831	-0.0201667	100	2	6	0.934945	0.601967	0.0766223	0.9349	0.601967	0.934945	0.601967		0.601967	0.425655	0.802	0.132914	0.491724	0.878	0.3218	0.908				82.8411
446	P35557	E	22	F	NONSYN	0.41341	0.630673	0.190432	-2.44313	100	2	6	0.611736	0.450035	0.375596	0.6117	0.450035	0.611736	0.450035		0.450035	0.318223	0.7073	0.0955823	0.512251	0.6384	0.2703	0.991				82.8411
447	P35557	E	22	T	NONSYN	0.407087	1.64493	0.072589	-0.765333	100	2	6	1.88653	0.132668	0.000121526	1.8865	0.132668	1.88653	0.132668		0.132668	0.0938102	1.1111	0.775413	0.59192	1.8675	0.0927	0.958				82.8411
448	P35557	E	22	I	NONSYN	0.377366	0.623432	0.19171	-2.3963	100	2	6	0.377875	0.202181	0.700663	0.3779	0.202181	0.377875	0.202181		0.202181	0.142964	0.802	0.424156	0.509039	0.4089	0.1376	0.877				82.8411
449	P35557	E	22	L	NONSYN	0.430922	0.5976	0.189529	-2.37563	100	2	6	0.455371	0.236314	0.600401	0.4554	0.236314	0.455371	0.236314		0.236314	0.167099	0.7866	0.331251	0.509039	0.4876	0.1588	0.877				82.8411
450	P35557	E	22	K	NONSYN	0.489008	1.61337	0.147156	-0.621767	100	2	6	0.374708	0.173582	0.704418	0.3747	0.173582	0.374708	0.173582		0.173582	0.122741	1.0758	0.7011	0.593604	0.4035	0.1202	0.979				82.8411
451	P35557	E	22	G	NONSYN	0.452264	0.658448	0.0919132	-1.9225	100	2	6	1.32988	0.295414	0.00623127	1.3299	0.295414	1.32988	0.295414		0.295414	0.208889	0.7249	0.604939	0.441307	1.2192	0.1888	0.988				82.8411
452	P35557	E	22	Y	NONSYN	0.467148	0.721043	0.101102	-2.21377	100	2	6	0.356153	0.222862	0.725813	0.3562	0.222862	0.356153	0.222862		0.222862	0.157587	0.7072	0.351087	0.446477	0.395	0.1486	0.998				82.8411
453	P35557	E	22	N	NONSYN	0.49453	0.375877	0.155384	-0.6559	100	2	6	4.1287	0.0398972	4.2369e-13	4.1287	0.0398972	4.1287	0.0398972		0.0398972	0.0282116	0.516	3.61267	0.529794	4.1185	0.0282	0.993				82.8411
454	P35557	E	22	C	NONSYN	0.426324	0.708626	0.212709	-2.5622	100	2	6	1.74757	0.181508	0.000336145	1.7476	0.181508	1.74757	0.181508		0.181508	0.128346	0.7167	1.03084	0.606347	1.7034	0.1256	0.999				82.8411
455	P35557	E	22	P	NONSYN	0.278478	1.24135	0.0892509	-1.21097														1.0337		0.518445	1.0337	0.5184	0.979				82.8411
456	P35557	E	22	E	SYN					100	2	6	0.367294	0.05	0.713092	0.3673	0.05	0.367294	0.05		0.05	0.0353553				0.3673	0.0354					82.8411
457	P35557	E	22	M	NONSYN	0.43184	1.04456	0.10951	-1.94403	100	2	6	0.171542	0.153199	0.880511	0.1715	0.153199	0.171542	0.153199		0.153199	0.108328	0.8628	0.691214	0.452203	0.2091	0.1053	0.986				82.8411
458	P35557	E	22	W	NONSYN	0.388651	0.48166	0.128939	-2.48433	100	2	6	1.05877	0.745679	0.0362729	1.0588	0.745679	1.05877	0.745679		0.745679	0.527275	0.4288	0.629952	0.477911	0.7129	0.3541	1				82.8411
459	P35557	E	22	H	NONSYN	0.387469	1.64785	0.101138	-0.665967	100	2	6	0.312779	0.502062	0.771628	0.3128	0.502062	0.312779	0.502062		0.502062	0.355011	1.0934	0.780591	0.55394	0.54	0.2989	0.999				82.8411
460	P35557	E	22	Q	NONSYN	0.497924	0.569429	0.171371	-0.0287667	100	2	6	1.3274	0.448277	0.00633608	1.3274	0.448277	1.3274	0.448277		0.448277	0.31698	0.6713	0.65614	0.507828	1.1434	0.2689	0.99				82.8411
461	P35557	E	22	*	STOP					100	2	6	-0.0355477	0.05	0.956865	-0.0355	0.05	-0.0355477	0.05		0.05	0.0353553				-0.0355	0.0354					82.8411
462	P35557	F	23	S	NONSYN	0.350967	0.473185	0.084927	-1.8095	100	2	6	0.226626	0.170977	0.844997	0.2266	0.170977	0.226626	0.170977		0.170977	0.120899	0.5149	0.288318	0.438896	0.247	0.1166	0.991				6.62009
463	P35557	F	23	A	NONSYN	0.212059	0.477092	0.0520205	-1.7978	100	2	6	0.214904	0.332189	0.853249	0.2149	0.332189	0.214904	0.332189		0.332189	0.234893	0.5991	0.38416	0.431969	0.3026	0.2064	0.987				6.62009
464	P35557	F	23	V	NONSYN	0.368687	0.509358	0.0631837	-1.41627	100	2	6	0.923815	0.184361	0.081739	0.9238	0.184361	0.923815	0.184361		0.184361	0.130363	0.6318	0.29204	0.437174	0.9	0.1249	0.972				6.62009
465	P35557	F	23	R	NONSYN	0.121569	0.231995	0.174898	-2.16287	100	2	6	0.205834	0.149178	0.859369	0.2058	0.149178	0.205834	0.149178		0.149178	0.105485	0.2654	0.059604	0.401511	0.2097	0.102	1				6.62009
466	P35557	F	23	D	NONSYN	0.199207	0.164606	0.169371	-2.5039	100	2	6	1.50176	0.0780408	0.00192357	1.5018	0.0780408	1.50176	0.0780408		0.0780408	0.0551832	0.2473	1.25445	0.422071	1.4807	0.0547	1				6.62009
467	P35557	F	23	F	SYN					100	2	6	1.59267	0.05	0.00101753	1.5927	0.05	1.59267	0.05		0.05	0.0353553				1.5927	0.0354					6.62009
468	P35557	F	23	T	NONSYN	0.187207	0.500711	0.0985156	-1.64537	100	2	6	0.645868	0.0789724	0.329196	0.6459	0.0789724	0.645868	0.0789724		0.0789724	0.0558419	0.4493	0.196588	0.447188	0.6428	0.0554	1				6.62009
469	P35557	F	23	I	NONSYN	0.40023	1.09589	0.0666415	-0.511														0.88		0.408435	0.88	0.4084	0.997				6.62009
470	P35557	F	23	L	NONSYN	0.464027	1.25493	0.0661825	-0.502533	100	2	6	0.845544	0.129307	0.126831	0.8455	0.129307	0.845544	0.129307		0.129307	0.0914339	1.0363	0.190762	0.507315	0.8515	0.09	0.979				6.62009
471	P35557	F	23	K	NONSYN	0.153982	0.326507	0.0900136	-1.99183	100	2	6	0.272403	0.47794	0.808883	0.2724	0.47794	0.272403	0.47794		0.47794	0.337955	0.3482	0.0758096	0.387948	0.3051	0.2548	1				6.62009
472	P35557	F	23	G	NONSYN	0.225449	0.483474	0.162569	-2.4761	100	2	6	0.545153	0.216174	0.471266	0.5452	0.216174	0.545153	0.216174		0.216174	0.152858	0.42	0.125201	0.483425	0.5338	0.1457	1				6.62009
473	P35557	F	23	Y	NONSYN	0.417952	1.22884	0.0584873	-0.196667														1.0337		0.511569	1.0337	0.5116	0.992				6.62009
474	P35557	F	23	N	NONSYN	0.0635065	0.597152	0.102479	-2.4017	100	2	6	-0.135201	0.555823	0.973716	-0.1352	0.555823	-0.135201	0.555823		0.555823	0.393026	0.6379	0.77313	0.467296	0.1851	0.3008	1				6.62009
475	P35557	F	23	C	NONSYN	0.421922	0.231366	0.0605438	-1.5309	100	2	6	1.0606	0.187384	0.0358621	1.0606	0.187384	1.0606	0.187384		0.187384	0.1325	0.2605	0.800118	0.360158	0.9652	0.1244	1				6.62009
476	P35557	F	23	P	NONSYN	0.144746	0.637236	0.141767	-2.5314	100	2	6	0.0838664	0.400861	0.922001	0.0839	0.400861	0.0838664	0.400861		0.400861	0.283451	0.6607	0.57683	0.560207	0.2014	0.2529	1				6.62009
477	P35557	F	23	E	NONSYN	0.143411	0.710259	0.108912	-2.5673														0.6978		0.472589	0.6978	0.4726	1				6.62009
478	P35557	F	23	M	NONSYN	0.216806	1.03067	0.0607051	-0.4001	100	2	6	1.51831	0.17097	0.00171428	1.5183	0.17097	1.51831	0.17097		0.17097	0.120894	0.8628	0.655552	0.410808	1.4661	0.116	0.992				6.62009
479	P35557	F	23	W	NONSYN	0.32133	1.09589	0.0666415	-0.511	100	2	6	1.32266	0.124992	0.00654116	1.3227	0.124992	1.32266	0.124992		0.124992	0.0883825	0.8258	0.496821	0.42267	1.3018	0.0865	1				6.62009
480	P35557	F	23	H	NONSYN	0.313259	0.876762	0.0646951	-1.34377	100	2	6	-0.178397	0.174671	0.978771	-0.1784	0.174671	-0.178397	0.174671		0.174671	0.123511	0.7769	0.955321	0.422001	-0.103	0.1185	1				6.62009
481	P35557	F	23	Q	NONSYN	0.153635	0.231047	0.141624	-2.00343	100	2	6	0.558783	0.115068	0.451368	0.5588	0.115068	0.558783	0.115068		0.115068	0.081365	0.2607	0.29807	0.403913	0.5472	0.0798	1				6.62009
482	P35557	F	23	*	STOP					100	2	6	-0.252589	0.05	0.98525	-0.2526	0.05	-0.252589	0.05		0.05	0.0353553				-0.2526	0.0354					6.62009	C	26
483	P35557	Q	24	S	NONSYN	0.440945	1.16239	0.125866	-0.6639	100	2	6	1.13405	0.288588	0.0225564	1.1341	0.288588	1.13405	0.288588		0.288588	0.204063	0.9894	0.144676	0.51383	1.1143	0.1897	0.095				116.531
484	P35557	Q	24	A	NONSYN	0.440906	1.15347	0.138751	-0.735433	100	2	6	0.90998	0.277522	0.0885163	0.91	0.277522	0.90998	0.277522		0.277522	0.196238	0.9894	0.0793945	0.552002	0.9189	0.1849	0.022				116.531
485	P35557	Q	24	V	NONSYN	0.351892	0.997686	0.0889921	-1.6305	100	2	6	1.18046	0.0926052	0.0167291	1.1805	0.0926052	1.18046	0.0926052		0.0926052	0.0654818	0.9167	0.263783	0.42526	1.1743	0.0647	0				116.531
486	P35557	Q	24	R	NONSYN	0.449575	1.15634	0.110574	-0.0942667	100	2	6	0.772543	0.245879	0.185596	0.7725	0.245879	0.772543	0.245879		0.245879	0.173863	0.9894	0.216832	0.47414	0.7982	0.1632	0				116.531
487	P35557	Q	24	D	NONSYN	0.376125	0.997342	0.112372	-0.707533	100	2	6	1.37836	0.443013	0.00449069	1.3784	0.443013	1.37836	0.443013		0.443013	0.313258	0.9167	0.461686	0.460987	1.2325	0.2591	0.031				116.531
488	P35557	Q	24	F	NONSYN	0.468567	0.804791	0.0873208	-2.06197	100	2	6	0.985228	0.0976385	0.0568895	0.9852	0.0976385	0.985228	0.0976385		0.0976385	0.0690409	0.8718	0.113473	0.41959	0.9822	0.0681	0.124				116.531
489	P35557	Q	24	T	NONSYN	0.492288	1.1408	0.140745	-0.684833	100	2	6	0.947996	0.258827	0.0709854	0.948	0.258827	0.947996	0.258827		0.258827	0.183018	0.9572	0.00924992	0.509674	0.9491	0.1722	0.004				116.531
490	P35557	Q	24	I	NONSYN	0.459358	1.01939	0.0352304	-2.046	100	2	6	0.341421	0.352761	0.742043	0.3414	0.352761	0.341421	0.352761		0.352761	0.24944	0.9167	0.575255	0.377463	0.5163	0.2081	0.02				116.531
491	P35557	Q	24	L	NONSYN	0.476976	1.21686	0.101026	-1.5785	100	2	6	0.657182	0.294784	0.314408	0.6572	0.294784	0.657182	0.294784		0.294784	0.208444	1.0811	0.423903	0.506278	0.7186	0.1927	0				116.531
492	P35557	Q	24	K	NONSYN	0.381333	0.634615	0.110422	0.137633	100	2	6	0.919677	0.420688	0.0837165	0.9197	0.420688	0.919677	0.420688		0.420688	0.297471	0.8634	0.0563005	0.441216	0.9021	0.2466	0				116.531
493	P35557	Q	24	G	NONSYN	0.413208	0.994039	0.076319	-1.63857	100	2	6	1.1914	0.215141	0.0155818	1.1914	0.215141	1.1914	0.215141		0.215141	0.152128	0.9167	0.274723	0.409036	1.158	0.1426	0.095				116.531
494	P35557	Q	24	Y	NONSYN	0.484008	1.31406	0.183869	-1.46183	100	2	6	1.31471	0.357852	0.00689956	1.3147	0.357852	1.31471	0.357852		0.357852	0.25304	1.0916	0.223157	0.627548	1.2835	0.2347	0.066				116.531
495	P35557	Q	24	N	NONSYN	0.45183	1.03514	0.0929819	-0.350833	100	2	6	1.3505	0.176689	0.00542326	1.3505	0.176689	1.3505	0.176689		0.176689	0.124938	0.9167	0.433821	0.430485	1.3168	0.12	0.031				116.531
496	P35557	Q	24	C	NONSYN	0.451141	0.835702	0.0889911	-1.95307	100	2	6	0.892495	0.0650562	0.0977772	0.8925	0.0650562	0.892495	0.0650562		0.0650562	0.0460017	0.887	0.00545683	0.422659	0.8924	0.0457	0.623				116.531
497	P35557	Q	24	P	NONSYN	0.485305	0.973295	0.125155	-1.26713	100	2	6	2.14053	0.715733	1.78682e-05	2.1405	0.715733	2.14053	0.715733		0.715733	0.5061	0.9149	1.22559	0.475743	1.4899	0.3466	0.105				116.531
498	P35557	Q	24	E	NONSYN	0.456431	1.01424	0.122169	0.0938333	100	2	6	-0.219194	0.357491	0.982631	-0.2192	0.357491	-0.219194	0.357491		0.357491	0.252784	0.9167	1.13587	0.439908	0.0628	0.2192	0.007				116.531
499	P35557	Q	24	M	NONSYN	0.405062	1.13151	0.103151	-0.514733	100	2	6	1.19884	0.109004	0.0148448	1.1988	0.109004	1.19884	0.109004		0.109004	0.0770774	0.9572	0.241594	0.452117	1.192	0.076	0.262				116.531
500	P35557	Q	24	W	NONSYN	0.471069	1.00968	0.0887441	-1.66657	100	2	6	1.14448	0.0967945	0.0210992	1.1445	0.0967945	1.14448	0.0967945		0.0967945	0.0684441	0.8628	0.281721	0.432516	1.1376	0.0676	0.969				116.531
501	P35557	Q	24	H	NONSYN	0.484368	0.491009	0.142446	0.394967														0.7592		0.488541	0.7592	0.4885	0				116.531
502	P35557	Q	24	Q	SYN																											116.531
503	P35557	Q	24	*	STOP					100	2	6	-0.0419687	0.05	0.958222	-0.042	0.05	-0.0419687	0.05		0.05	0.0353553				-0.042	0.0354					116.531
504	P35557	L	25	S	NONSYN	0.369669	0.332926	0.0829771	-1.85013	100	2	6	0.897759	0.16766	0.0949051	0.8978	0.16766	0.897759	0.16766		0.16766	0.118553	0.3434	0.554339	0.367455	0.8455	0.1128	1				24.9486
505	P35557	L	25	A	NONSYN	0.280012	0.736131	0.0955663	-1.36207	100	2	6	0.60676	0.21552	0.382554	0.6068	0.21552	0.60676	0.21552		0.21552	0.152396	0.7295	0.122748	0.45424	0.6192	0.1445	1				24.9486
506	P35557	L	25	V	NONSYN	0.450068	0.902125	0.104413	0.4434	100	2	6	0.666023	0.165572	0.303087	0.666	0.165572	0.666023	0.165572		0.165572	0.117077	0.7989	0.132853	0.439411	0.6748	0.1131	0.998				24.9486
507	P35557	L	25	R	NONSYN	0.279233	0.751269	0.0546672	-1.83513	100	2	6	-0.357268	0.313449	0.991111	-0.3573	0.313449	-0.357268	0.313449		0.313449	0.221642	0.731	1.0883	0.418126	-0.1185	0.1958	1				24.9486
508	P35557	L	25	D	NONSYN	0.157094	0.532799	0.0877957	-2.51233	100	2	6	1.3393	0.131562	0.00584882	1.3393	0.131562	1.3393	0.131562		0.131562	0.0930287	0.5753	0.76398	0.456982	1.3089	0.0912	1				24.9486
509	P35557	L	25	F	NONSYN	0.463425	0.534984	0.106107	0.4895	100	2	6	1.76745	0.144895	0.000291012	1.7674	0.144895	1.76745	0.144895		0.144895	0.102456	0.5753	1.19213	0.455272	1.71	0.1	1				24.9486
510	P35557	L	25	T	NONSYN	0.320507	0.668243	0.0849831	-1.38177	100	2	6	0.810423	0.284329	0.152927	0.8104	0.284329	0.810423	0.284329		0.284329	0.201051	0.6715	0.138899	0.442545	0.7867	0.183	1				24.9486
511	P35557	L	25	I	NONSYN	0.359946	0.842273	0.101195	0.277233	100	2	6	0.845578	0.198304	0.126808	0.8456	0.198304	0.845578	0.198304		0.198304	0.140222	0.7906	0.0549542	0.430157	0.8403	0.1333	0.998				24.9486
512	P35557	L	25	L	SYN					100	2	6	1.30667	0.05	0.00728123	1.3067	0.05	1.30667	0.05		0.05	0.0353553				1.3067	0.0354					24.9486
513	P35557	L	25	K	NONSYN	0.166378	0.31642	0.0873317	-1.8327	100	2	6	0.947278	0.121492	0.0712856	0.9473	0.121492	0.947278	0.121492		0.121492	0.0859082	0.3835	0.563746	0.424011	0.925	0.0842	0.999				24.9486
514	P35557	L	25	G	NONSYN	0.337578	0.819445	0.0651176	-2.53547	100	2	6	0.479359	0.282363	0.566728	0.4794	0.282363	0.479359	0.282363		0.282363	0.199661	0.7613	0.281931	0.408057	0.5338	0.1793	1				24.9486
515	P35557	L	25	Y	NONSYN	0.393229	0.747644	0.0998364	-1.37107	100	2	6	0.572221	0.177286	0.431851	0.5722	0.177286	0.572221	0.177286		0.177286	0.12536	0.731	0.158808	0.455713	0.5834	0.1209	1				24.9486
516	P35557	L	25	N	NONSYN	0.179063	0.452239	0.103602	-2.4369	100	2	6	0.910866	0.129761	0.0880679	0.9109	0.129761	0.910866	0.129761		0.129761	0.0917548	0.4047	0.506169	0.439098	0.8897	0.0898	1				24.9486
517	P35557	L	25	C	NONSYN	0.344482	0.917722	0.0696019	-1.3949	100	2	6	0.82575	0.228297	0.141056	0.8257	0.228297	0.82575	0.228297		0.228297	0.16143	0.7827	0.0430386	0.422399	0.8203	0.1508	1				24.9486
518	P35557	L	25	P	NONSYN	0.310124	0.643998	0.0616171	-2.28397	100	2	6	0.669185	0.267006	0.299089	0.6692	0.267006	0.669185	0.267006		0.267006	0.188801	0.6699	0.000719565	0.403678	0.6693	0.171	1				24.9486
519	P35557	L	25	E	NONSYN	0.223351	0.68647	0.0965685	-2.4328	100	2	6	0.208173	0.205375	0.857813	0.2082	0.205375	0.208173	0.205375		0.205375	0.145222	0.6715	0.463351	0.439803	0.2537	0.1379	1				24.9486
520	P35557	L	25	M	NONSYN	0.485555	1.09302	0.0698145	0.155667	100	2	6	0.0933514	0.368672	0.918276	0.0934	0.368672	0.0933514	0.368672		0.368672	0.260691	0.8223	0.728971	0.399774	0.3108	0.2184	1				24.9486
521	P35557	L	25	W	NONSYN	0.288854	0.495923	0.0885439	-1.86773	100	2	6	0.408768	0.104513	0.662521	0.4088	0.104513	0.408768	0.104513		0.104513	0.0739017	0.4216	0.0128744	0.424673	0.4091	0.0728	1				24.9486
522	P35557	L	25	H	NONSYN	0.297255	0.419732	0.101188	-1.97863	100	2	6	0.812954	0.0965567	0.150913	0.813	0.0965567	0.812954	0.0965567		0.0965567	0.0682759	0.3678	0.445187	0.405571	0.8007	0.0673	1				24.9486
523	P35557	L	25	Q	NONSYN	0.32253	0.613759	0.0779926	-1.5422	100	2	6	1.57419	0.0965435	0.00115913	1.5742	0.0965435	1.57419	0.0965435		0.0965435	0.0682666	0.6608	0.913389	0.459122	1.5544	0.0675	1				24.9486
524	P35557	L	25	*	STOP					100	2	6	0.100329	0.05	0.915428	0.1003	0.05	0.100329	0.05		0.05	0.0353553				0.1003	0.0354					24.9486
525	P35557	Q	26	S	NONSYN	0.440945	1.12354	0.0851634	-0.6639	100	2	6	2.08053	0.0980345	2.82906e-05	2.0805	0.0980345	2.08053	0.0980345		0.0980345	0.0693209	0.9529	1.12764	0.443578	2.0537	0.0685	0.001				105.669
526	P35557	Q	26	A	NONSYN	0.440906	1.2841	0.0414998	-0.735433	100	2	6	0.895045	0.336615	0.0963768	0.895	0.336615	0.895045	0.336615		0.336615	0.238023	1.0881	0.193056	0.486588	0.9323	0.2138	0.013				105.669
527	P35557	Q	26	V	NONSYN	0.351892	1.56444	0.0651102	-1.6305	100	2	6	0.837103	0.360043	0.132747	0.8371	0.360043	0.837103	0.360043		0.360043	0.254589	1.0907	0.253616	0.482549	0.8923	0.2252	0.007				105.669
528	P35557	Q	26	R	NONSYN	0.449575	1.43418	0.0787107	0.148767	100	2	6	1.9393	0.273614	8.2097e-05	1.9393	0.273614	1.9393	0.273614		0.273614	0.193474	1.0881	0.851202	0.44526	1.8041	0.1774	0				105.669
529	P35557	Q	26	D	NONSYN	0.376125	1.15053	0.0849415	-0.707533	100	2	6	1.29577	0.120162	0.00783132	1.2958	0.120162	1.29577	0.120162		0.120162	0.0849673	0.9894	0.306392	0.464983	1.2859	0.0836	0				105.669
530	P35557	Q	26	F	NONSYN	0.468567	0.883147	0.0933102	-2.06197	100	2	6	1.0734	0.0480991	0.0331091	1.0734	0.0480991	1.0734	0.0480991		0.0480991	0.0340112	0.8996	0.173841	0.418407	1.0723	0.0339	0.357				105.669
531	P35557	Q	26	T	NONSYN	0.492288	1.42378	0.087356	-0.684833	100	2	6	0.476011	0.08337	0.571483	0.476	0.08337	0.476011	0.08337		0.08337	0.0589515	1.0881	0.612091	0.486184	0.4849	0.0585	0.001				105.669
532	P35557	Q	26	I	NONSYN	0.459358	1.02077	0.0921415	-2.046	100	2	6	0.660522	0.078834	0.310107	0.6605	0.078834	0.660522	0.078834		0.078834	0.0557441	0.9167	0.256154	0.418407	0.665	0.0553	0.102				105.669
533	P35557	Q	26	L	NONSYN	0.476976	1.52041	0.0592669	-1.5785	100	2	6	1.13782	0.131593	0.0220191	1.1378	0.131593	1.13782	0.131593		0.131593	0.0930501	1.0881	0.049717	0.482549	1.136	0.0914	0.017				105.669
534	P35557	Q	26	K	NONSYN	0.381333	1.22827	0.115929	0.297467	100	2	6	0.965253	0.132069	0.0641017	0.9653	0.132069	0.965253	0.132069		0.132069	0.0933869	1.0821	0.116888	0.481544	0.9695	0.0917	0				105.669
535	P35557	Q	26	G	NONSYN	0.413208	1.27691	0.0968653	-1.63857	100	2	6	1.69968	0.192476	0.000474844	1.6997	0.192476	1.69968	0.192476		0.192476	0.136101	1.0847	0.614961	0.494493	1.6564	0.1312	0.013				105.669
536	P35557	Q	26	Y	NONSYN	0.484008	1.53975	0.0674969	-1.46183	100	2	6	1.00575	0.0650752	0.0502566	1.0057	0.0650752	1.00575	0.0650752		0.0650752	0.0460151	1.0881	0.082353	0.482549	1.0065	0.0458	0.073				105.669
537	P35557	Q	26	N	NONSYN	0.45183	1.73321	0.0696328	-0.350833	100	2	6	2.02436	0.042971	4.33375e-05	2.0244	0.042971	2.02436	0.042971		0.042971	0.0303851	1.2085	0.815825	0.656926	2.0226	0.0304	0				105.669
538	P35557	Q	26	C	NONSYN	0.451141	0.857008	0.08761	-1.95307	100	2	6	1.15182	0.144487	0.0201277	1.1518	0.144487	1.15182	0.144487		0.144487	0.102168	0.8891	0.262702	0.422659	1.1373	0.0993	0.477				105.669
539	P35557	Q	26	P	NONSYN	0.485305	0.873192	0.0397925	-1.26713	100	2	6	1.62561	0.206747	0.000805898	1.6256	0.206747	1.62561	0.206747		0.206747	0.146192	0.8913	0.734306	0.403536	1.5404	0.1375	0.061				105.669
540	P35557	Q	26	E	NONSYN	0.456431	1.40583	0.101252	0.253667	100	2	6	0.432586	0.273531	0.631392	0.4326	0.273531	0.432586	0.273531		0.273531	0.193416	1.0881	0.655516	0.456845	0.5322	0.1781	0.004				105.669
541	P35557	Q	26	M	NONSYN	0.405062	1.66665	0.0832556	-0.514733	100	2	6	1.17979	0.0529341	0.0168012	1.1798	0.0529341	1.17979	0.0529341		0.0529341	0.03743	1.2063	0.0265484	0.595403	1.1799	0.0374	0.548				105.669
542	P35557	Q	26	W	NONSYN	0.471069	1.22487	0.101104	-1.66657	100	2	6	1.85581	0.148136	0.000152464	1.8558	0.148136	1.85581	0.148136		0.148136	0.104748	1.0389	0.816938	0.523068	1.8243	0.1027	0.945				105.669
543	P35557	Q	26	H	NONSYN	0.484368	1.11238	0.0963576	0.394967	100	2	6	1.31293	0.303691	0.00698239	1.3129	0.303691	1.31293	0.303691		0.303691	0.214742	0.9372	0.375758	0.398059	1.2282	0.189	0				105.669
544	P35557	Q	26	Q	SYN																											105.669
545	P35557	Q	26	*	STOP					100	2	6	0.224995	0.05	0.846168	0.225	0.05	0.224995	0.05		0.05	0.0353553				0.225	0.0354					105.669
546	P35557	E	27	S	NONSYN	0.438267	0.54462	0.114262	-0.674767	100	2	6	1.16089	0.209357	0.0189854	1.1609	0.209357	1.16089	0.209357		0.209357	0.148038	0.7891	0.371811	0.477153	1.1282	0.1414	0.21				78.6601
547	P35557	E	27	A	NONSYN	0.472539	0.688208	0.125805	-0.8022	100	2	6	0.541251	0.250415	0.476973	0.5413	0.250415	0.541251	0.250415		0.250415	0.17707	0.8377	0.296428	0.490826	0.5754	0.1666	0.167				78.6601
548	P35557	E	27	V	NONSYN	0.514858	1.6284	0.0712965	-1.66697	100	2	6	1.1788	0.0856866	0.0169105	1.1788	0.0856866	1.1788	0.0856866		0.0856866	0.0605896	1.2045	0.0257343	0.618601	1.179	0.0603	0.231				78.6601
549	P35557	E	27	R	NONSYN	0.451306	0.484966	0.121086	-0.721133	100	2	6	0.720212	0.183841	0.238707	0.7202	0.183841	0.720212	0.183841		0.183841	0.129996	0.7266	0.00641345	0.480365	0.7206	0.1255	0.544				78.6601
550	P35557	E	27	D	NONSYN	0.480006	0.691431	0.12051	-0.0201667														0.8595		0.449377	0.8595	0.4494	0.025				78.6601
551	P35557	E	27	F	NONSYN	0.41341	0.503872	0.123866	-2.44313	100	2	6	1.04591	0.0766179	0.039286	1.0459	0.0766179	1.04591	0.0766179		0.0766179	0.054177	0.6718	0.374161	0.474804	1.0411	0.0538	0.944				78.6601
552	P35557	E	27	T	NONSYN	0.407087	1.15878	0.0848971	-0.976867	100	2	6	1.42863	0.254082	0.00318679	1.4286	0.254082	1.42863	0.254082		0.254082	0.179663	0.9894	0.439251	0.463159	1.3712	0.1675	0.006				78.6601
553	P35557	E	27	I	NONSYN	0.377366	0.624303	0.147667	-2.3963	100	2	6	0.0755923	0.456117	0.925117	0.0756	0.456117	0.0755923	0.456117		0.456117	0.322524	0.8036	0.728057	0.501712	0.2885	0.2713	0.797				78.6601
554	P35557	E	27	L	NONSYN	0.430922	0.369667	0.177502	-2.37563	100	2	6	0.839499	0.182796	0.131046	0.8395	0.182796	0.839499	0.182796		0.182796	0.129256	0.674	0.165495	0.515487	0.8297	0.1254	0.359				78.6601
555	P35557	E	27	K	NONSYN	0.489008	0.691513	0.116675	-0.621767	100	2	6	-0.015548	0.294693	0.95235	-0.0155	0.294693	-0.015548	0.294693		0.294693	0.20838	0.8634	0.878925	0.474681	0.1265	0.1908	0.002				78.6601
556	P35557	E	27	G	NONSYN	0.452264	1.13399	0.143018	-1.9225	100	2	6	0.884023	0.147661	0.102557	0.884	0.147661	0.884023	0.147661		0.147661	0.104412	0.953	0.0689563	0.502456	0.8869	0.1022	0.618				78.6601
557	P35557	E	27	Y	NONSYN	0.467148	0.599705	0.120936	-2.21377	100	2	6	0.436886	0.569536	0.625627	0.4369	0.569536	0.436886	0.569536		0.569536	0.402723	0.6851	0.248222	0.465307	0.5432	0.3045	0.993				78.6601
558	P35557	E	27	N	NONSYN	0.49453	0.959655	0.0716104	-0.6559	100	2	6	-0.084214	0.43189	0.966144	-0.0842	0.43189	-0.084214	0.43189		0.43189	0.305392	0.9153	0.999484	0.408322	0.2743	0.2446	0.002				78.6601
559	P35557	E	27	C	NONSYN	0.426324	0.827312	0.0641175	-2.5622	100	2	6	-0.012862	0.521998	0.951708	-0.0129	0.521998	-0.012862	0.521998		0.521998	0.369108	0.8094	0.822264	0.404846	0.3604	0.2728	0.991				78.6601
560	P35557	E	27	P	NONSYN	0.278478	1.04956	0.0864766	-1.21097	100	2	6	2.21487	0.182291	1.0054e-05	2.2149	0.182291	2.21487	0.182291		0.182291	0.128899	0.9145	1.30039	0.423787	2.1048	0.1233	0.541				78.6601
561	P35557	E	27	E	SYN					100	2	6	2.1994	0.05	1.13377e-05	2.1994	0.05	2.1994	0.05		0.05	0.0353553				2.1994	0.0354					78.6601
562	P35557	E	27	M	NONSYN	0.43184	0.833235	0.140142	-1.94403	100	2	6	1.7863	0.190955	0.000253715	1.7863	0.190955	1.7863	0.190955		0.190955	0.135026	0.8573	0.928993	0.501341	1.7235	0.1304	0.942				78.6601
563	P35557	E	27	W	NONSYN	0.388651	0.653668	0.11722	-2.48433	100	2	6	0.596524	0.186317	0.396996	0.5965	0.186317	0.596524	0.186317		0.186317	0.131746	0.6769	0.0804255	0.467559	0.6024	0.1268	0.998				78.6601
564	P35557	E	27	H	NONSYN	0.387469	0.598963	0.121142	-0.665967	100	2	6	0.997863	0.121148	0.052717	0.9979	0.121148	0.997863	0.121148		0.121148	0.0856645	0.7792	0.218646	0.477153	0.991	0.0843	0.924				78.6601
565	P35557	E	27	Q	NONSYN	0.497924	0.714402	0.0898614	-0.438667	100	2	6	0.928951	0.361573	0.0793416	0.929	0.361573	0.928951	0.361573		0.361573	0.255671	0.8533	0.0756727	0.43399	0.9095	0.2203	0.563				78.6601
566	P35557	E	27	*	STOP					100	2	6	0.29102	0.05	0.792349	0.291	0.05	0.29102	0.05		0.05	0.0353553				0.291	0.0354					78.6601	H	46
567	P35557	E	28	S	NONSYN	0.438267	1.33256	0.0716391	-0.674767	100	2	6	0.911904	0.195508	0.0875453	0.9119	0.195508	0.911904	0.195508		0.195508	0.138245	1.0838	0.17193	0.481257	0.925	0.1329	0.838				108.812
568	P35557	E	28	A	NONSYN	0.472539	1.13275	0.178284	-0.8022	100	2	6	1.32921	0.264662	0.00625966	1.3292	0.264662	1.32921	0.264662		0.264662	0.187144	0.9564	0.37278	0.518847	1.2863	0.176	0.662				108.812
569	P35557	E	28	V	NONSYN	0.514858	1.50816	0.101723	-1.66697	100	2	6	0.705238	0.23754	0.255584	0.7052	0.23754	0.705238	0.23754		0.23754	0.167966	1.0838	0.378596	0.497642	0.744	0.1591	0.894				108.812
570	P35557	E	28	R	NONSYN	0.451306	1.51044	0.0820678	-0.721133	100	2	6	0.795568	0.202961	0.165166	0.7956	0.202961	0.795568	0.202961		0.202961	0.143515	1.0838	0.288266	0.488194	0.8185	0.1377	0.828				108.812
571	P35557	E	28	D	NONSYN	0.480006	0.817597	0.117996	-0.0201667	100	2	6	0.747265	0.501792	0.210095	0.7473	0.501792	0.747265	0.501792		0.501792	0.35482	0.8836	0.136369	0.449377	0.7996	0.2785	0.172				108.812
572	P35557	E	28	F	NONSYN	0.41341	0.805632	0.0680486	-2.44313	100	2	6	0.781461	0.103365	0.17747	0.7815	0.103365	0.781461	0.103365		0.103365	0.0730901	0.7757	0.00578882	0.403678	0.7813	0.0719	0.995				108.812
573	P35557	E	28	T	NONSYN	0.407087	1.19793	0.119686	-0.976867	100	2	6	1.66677	0.703259	0.000601116	1.6668	0.703259	1.66677	0.703259		0.703259	0.497279	1.073	0.593789	0.537374	1.3929	0.365	0.878				108.812
574	P35557	E	28	I	NONSYN	0.377366	0.606695	0.0878565	-2.3963	100	2	6	1.29541	0.105161	0.00784995	1.2954	0.105161	1.29541	0.105161		0.105161	0.0743601	0.7178	0.577605	0.432882	1.2789	0.0733	0.97				108.812
575	P35557	E	28	L	NONSYN	0.430922	0.723686	0.0745842	-2.37563	100	2	6	0.944435	0.223307	0.0724854	0.9444	0.223307	0.944435	0.223307		0.223307	0.157902	0.807	0.137389	0.403574	0.9262	0.147	0.94				108.812
576	P35557	E	28	K	NONSYN	0.489008	1.37134	0.0704783	-0.621767	100	2	6	0.76951	0.186127	0.18842	0.7695	0.186127	0.76951	0.186127		0.186127	0.131612	1.0881	0.318591	0.486431	0.7912	0.127	0.022				108.812
577	P35557	E	28	G	NONSYN	0.452264	1.03329	0.0846953	-1.9225	100	2	6	1.35943	0.1833	0.00510548	1.3594	0.1833	1.35943	0.1833		0.1833	0.129613	0.8968	0.462608	0.416412	1.3186	0.1238	0.929				108.812
578	P35557	E	28	Y	NONSYN	0.467148	1.19976	0.0724661	-2.21377	100	2	6	0.698599	0.258158	0.263298	0.6986	0.258158	0.698599	0.258158		0.258158	0.182545	0.9977	0.29911	0.493709	0.7346	0.1712	0.998				108.812
579	P35557	E	28	N	NONSYN	0.49453	1.32455	0.0723556	-0.6559	100	2	6	0.935917	0.1907	0.0761889	0.9359	0.1907	0.935917	0.1907		0.1907	0.134845	1.0838	0.147917	0.498336	0.946	0.1302	0.88				108.812
580	P35557	E	28	C	NONSYN	0.426324	0.634315	0.0678955	-2.5622	100	2	6	0.636729	0.106446	0.341371	0.6367	0.106446	0.636729	0.106446		0.106446	0.0752686	0.6769	0.0402207	0.408057	0.6381	0.074	0.998				108.812
581	P35557	E	28	P	NONSYN	0.278478	1.23374	0.185748	-1.21097	100	2	6	1.46902	0.382894	0.00241336	1.469	0.382894	1.46902	0.382894		0.382894	0.270747	1.0813	0.387693	0.623448	1.4075	0.2483	0.826				108.812
582	P35557	E	28	E	SYN					100	2	6	1.53577	0.05	0.00151752	1.5358	0.05	1.53577	0.05		0.05	0.0353553				1.5358	0.0354					108.812
583	P35557	E	28	M	NONSYN	0.43184	0.921089	0.0932945	-1.94403	100	2	6	1.69604	0.0777713	0.000487417	1.696	0.0777713	1.69604	0.0777713		0.0777713	0.0549926	0.8406	0.855434	0.440645	1.6829	0.0546	0.985				108.812
584	P35557	E	28	W	NONSYN	0.388651	1.0071	0.0630738	-2.48433	100	2	6	0.177049	0.149753	0.877321	0.177	0.149753	0.177049	0.149753		0.149753	0.105891	0.8086	0.63159	0.402718	0.2179	0.1024	1				108.812
585	P35557	E	28	H	NONSYN	0.387469	0.88113	0.0802021	-0.665967	100	2	6	2.26619	0.121736	6.73463e-06	2.2662	0.121736	2.26619	0.121736		0.121736	0.0860801	0.8406	1.42559	0.431151	2.2115	0.0844	0.98				108.812
586	P35557	E	28	Q	NONSYN	0.497924	0.80956	0.134301	-0.0287667	100	2	6	0.771375	0.421602	0.186679	0.7714	0.421602	0.771375	0.421602		0.421602	0.298118	0.8549	0.0835616	0.477406	0.7948	0.2529	0.838				108.812
587	P35557	E	28	*	STOP					100	2	6	-0.0909794	0.05	0.967264	-0.091	0.05	-0.0909794	0.05		0.05	0.0353553				-0.091	0.0354					108.812
588	P35557	D	29	S	NONSYN	0.369077	0.410776	0.180836	-0.950133	100	2	6	1.20116	0.128025	0.0146222	1.2012	0.128025	1.20116	0.128025		0.128025	0.0905274	0.6132	0.587987	0.536825	1.1849	0.0893	0.953				36.7674
589	P35557	D	29	A	NONSYN	0.421625	0.754917	0.133524	-1.49273	100	2	6	0.964248	0.142505	0.0644855	0.9642	0.142505	0.964248	0.142505		0.142505	0.100766	0.8549	0.109312	0.488184	0.9598	0.0987	0.886				36.7674
590	P35557	D	29	V	NONSYN	0.450608	1.08718	0.114951	-2.61153	100	2	6	1.20459	0.173546	0.0142982	1.2046	0.173546	1.20459	0.173546		0.173546	0.122716	0.8723	0.332314	0.467425	1.1832	0.1187	0.971				36.7674
591	P35557	D	29	R	NONSYN	0.358232	0.690041	0.132344	-1.47213	100	2	6	1.15888	0.161106	0.0192335	1.1589	0.161106	1.15888	0.161106		0.161106	0.113919	0.7073	0.451536	0.498601	1.1365	0.1111	0.992				36.7674
592	P35557	D	29	D	SYN																											36.7674
593	P35557	D	29	F	NONSYN	0.296463	0.998631	0.0870017	-2.61943	100	2	6	1.47025	0.362928	0.00239289	1.4703	0.362928	1.47025	0.362928		0.362928	0.256629	0.824	0.646258	0.442206	1.3074	0.222	0.999				36.7674
594	P35557	D	29	T	NONSYN	0.330411	0.7405	0.0924332	-1.23967	100	2	6	0.849225	0.603551	0.12432	0.8492	0.603551	0.849225	0.603551		0.603551	0.426775	0.8549	0.00571216	0.434794	0.852	0.3046	0.901				36.7674
595	P35557	D	29	I	NONSYN	0.316949	1.59168	0.144824	-2.71287	100	2	6	0.311636	0.514232	0.772754	0.3116	0.514232	0.311636	0.514232		0.514232	0.363617	1.0213	0.709645	0.661717	0.4762	0.3187	0.998				36.7674
596	P35557	D	29	L	NONSYN	0.377138	1.0346	0.141805	-2.7055	100	2	6	1.98288	0.529158	5.92409e-05	1.9829	0.529158	1.98288	0.529158		0.529158	0.374171	0.8628	1.12012	0.525882	1.6064	0.3049	0.996				36.7674
597	P35557	D	29	K	NONSYN	0.351704	0.558396	0.167669	-0.892533	100	2	6	0.758295	0.314627	0.199137	0.7583	0.314627	0.758295	0.314627		0.314627	0.222475	0.6883	0.0699614	0.536711	0.748	0.2055	0.974				36.7674
598	P35557	D	29	G	NONSYN	0.416166	0.990783	0.151022	-1.42763	100	2	6	0.498957	0.185722	0.538617	0.499	0.185722	0.498957	0.185722		0.185722	0.131325	0.9103	0.411384	0.499887	0.5255	0.127	0.918				36.7674
599	P35557	D	29	Y	NONSYN	0.422411	0.959523	0.105557	-2.56097														0.8149		0.466142	0.8149	0.4661	0.999				36.7674
600	P35557	D	29	N	NONSYN	0.429501	0.650306	0.0942697	-0.2961														0.8082		0.461438	0.8082	0.4614	0.873				36.7674
601	P35557	D	29	C	NONSYN	0.346136	1.16637	0.178662	-2.72653	100	2	6	1.58757	0.259622	0.00105479	1.5876	0.259622	1.58757	0.259622		0.259622	0.18358	0.9078	0.6798	0.556283	1.5208	0.1743	0.998				36.7674
602	P35557	D	29	P	NONSYN	0.290529	0.874028	0.0669807	-1.4699	100	2	6	0.606917	0.510363	0.382334	0.6069	0.510363	0.606917	0.510363		0.510363	0.360881	0.8818	0.274867	0.406962	0.7279	0.27	0.912				36.7674
603	P35557	D	29	E	NONSYN	0.486928	0.528086	0.115649	-0.796367	100	2	6	1.12496	0.134932	0.0239049	1.125	0.134932	1.12496	0.134932		0.134932	0.095411	0.8174	0.307506	0.477153	1.1131	0.0936	0.005				36.7674
604	P35557	D	29	M	NONSYN	0.288682	1.42081	0.112852	-2.63337	100	2	6	0.203728	0.196789	0.860758	0.2037	0.196789	0.203728	0.196789		0.196789	0.139151	1.0064	0.802714	0.574256	0.2482	0.1352	0.999				36.7674
605	P35557	D	29	W	NONSYN	0.293321	1.29403	0.184368	-2.7771	100	2	6	1.46109	0.100347	0.0025491	1.4611	0.100347	1.46109	0.100347		0.100347	0.0709559	0.9945	0.466552	0.7142	1.4565	0.0706	1				36.7674
606	P35557	D	29	H	NONSYN	0.43594	0.702159	0.166292	-1.1262														0.7089		0.52898	0.7089	0.529	0.993				36.7674
607	P35557	D	29	Q	NONSYN	0.359609	0.936226	0.16324	-0.930167	100	2	6	-0.375194	0.354069	0.991842	-0.3752	0.354069	-0.375194	0.354069		0.354069	0.250365	0.8974	1.27256	0.503297	-0.1228	0.2242	0.46				36.7674
608	P35557	D	29	*	STOP					100	2	6	0.244204	0.05	0.831875	0.2442	0.05	0.244204	0.05		0.05	0.0353553				0.2442	0.0354					36.7674
609	P35557	L	30	S	NONSYN	0.369669	0.742526	0.124059	-1.85013	100	2	6	1.55626	0.270491	0.00131471	1.5563	0.270491	1.55626	0.270491		0.270491	0.191266	0.731	0.825232	0.483229	1.4445	0.1778	1				7.28057
610	P35557	L	30	A	NONSYN	0.280012	1.10396	0.143894	-1.36207	100	2	6	0.045303	0.282278	0.93553	0.0453	0.282278	0.045303	0.282278		0.282278	0.199601	0.8258	0.780537	0.511674	0.1484	0.186	1				7.28057
611	P35557	L	30	V	NONSYN	0.450068	0.907987	0.194216	0.4434	100	2	6	0.55915	0.11364	0.450833	0.5592	0.11364	0.55915	0.11364		0.11364	0.0803559	0.8057	0.246548	0.482312	0.5658	0.0793	0.998				7.28057
612	P35557	L	30	R	NONSYN	0.279233	1.02612	0.128743	-1.83513	100	2	6	0.705471	0.227711	0.255317	0.7055	0.227711	0.705471	0.227711		0.227711	0.161016	0.8086	0.103168	0.47563	0.7161	0.1525	1				7.28057
613	P35557	L	30	D	NONSYN	0.157094	1.19698	0.0505773	-2.51233	100	2	6	1.15141	0.345777	0.0201807	1.1514	0.345777	1.15141	0.345777		0.345777	0.244501	0.9697	0.181752	0.452578	1.1103	0.2151	1				7.28057
614	P35557	L	30	F	NONSYN	0.463425	0.618847	0.187834	0.4895	100	2	6	1.42657	0.238337	0.00323198	1.4266	0.238337	1.42657	0.238337		0.238337	0.16853	0.6731	0.753452	0.497715	1.3491	0.1596	1				7.28057
615	P35557	L	30	T	NONSYN	0.320507	0.57417	0.156129	-1.38177	100	2	6	1.63466	0.116663	0.000755719	1.6347	0.116663	1.63466	0.116663		0.116663	0.0824933	0.6183	1.01636	0.529124	1.6105	0.0815	1				7.28057
616	P35557	L	30	I	NONSYN	0.359946	0.92199	0.193237	0.277233	100	2	6	0.517144	0.140522	0.512207	0.5171	0.140522	0.517144	0.140522		0.140522	0.0993644	0.8057	0.288555	0.494503	0.5283	0.0974	0.998				7.28057
617	P35557	L	30	L	SYN					100	2	6	1.62632	0.05	0.000801852	1.6263	0.05	1.62632	0.05		0.05	0.0353553				1.6263	0.0354					7.28057
618	P35557	L	30	K	NONSYN	0.166378	1.01023	0.110873	-1.8327	100	2	6	0.753137	0.359068	0.20421	0.7531	0.359068	0.753137	0.359068		0.359068	0.253899	0.824	0.0708549	0.469499	0.7692	0.2233	0.999				7.28057
619	P35557	L	30	G	NONSYN	0.337578	1.07534	0.0847561	-2.53547	100	2	6	1.51634	0.190532	0.00173793	1.5163	0.190532	1.51634	0.190532		0.190532	0.134726	0.8131	0.70329	0.435959	1.455	0.1287	1				7.28057
620	P35557	L	30	Y	NONSYN	0.393229	0.745733	0.15745	-1.37107	100	2	6	1.11997	0.0784353	0.024676	1.12	0.0784353	1.11997	0.0784353		0.0784353	0.0554621	0.7234	0.396556	0.51756	1.1155	0.0551	1				7.28057
621	P35557	L	30	N	NONSYN	0.179063	1.11511	0.0731451	-2.4369	100	2	6	0.968119	0.0838843	0.0630186	0.9681	0.0838843	0.968119	0.0838843		0.0838843	0.0593151	0.8291	0.138987	0.402371	0.9652	0.0587	1				7.28057
622	P35557	L	30	C	NONSYN	0.344482	0.571777	0.0896218	-1.3949	100	2	6	0.557236	0.594085	0.453624	0.5572	0.594085	0.557236	0.594085		0.594085	0.420082	0.6093	0.0520687	0.460356	0.5809	0.3103	1				7.28057
623	P35557	L	30	P	NONSYN	0.310124	0.933525	0.0727598	-2.28397	100	2	6	0.722486	0.239364	0.236208	0.7225	0.239364	0.722486	0.239364		0.239364	0.169256	0.7827	0.060225	0.400466	0.7316	0.1559	1				7.28057
624	P35557	L	30	E	NONSYN	0.223351	1.06898	0.0747715	-2.4328	100	2	6	1.10649	0.052022	0.0268812	1.1065	0.052022	1.10649	0.052022		0.052022	0.0367851	0.8131	0.293439	0.403574	1.1041	0.0366	1				7.28057
625	P35557	L	30	M	NONSYN	0.485555	0.834289	0.0705002	0.155667	100	2	6	0.780247	0.77615	0.178561	0.7802	0.77615	0.780247	0.77615		0.77615	0.548821	0.7769	0.00332334	0.40085	0.7781	0.3237	1				7.28057
626	P35557	L	30	W	NONSYN	0.288854	1.00496	0.118778	-1.86773	100	2	6	0.768971	0.310244	0.188926	0.769	0.310244	0.768971	0.310244		0.310244	0.219375	0.8086	0.0396683	0.470521	0.7761	0.1988	1				7.28057
627	P35557	L	30	H	NONSYN	0.297255	0.727031	0.115007	-1.97863	100	2	6	0.725966	0.292487	0.232418	0.726	0.292487	0.725966	0.292487		0.292487	0.20682	0.7018	0.0241515	0.471271	0.7221	0.1894	1				7.28057
628	P35557	L	30	Q	NONSYN	0.32253	0.45717	0.171411	-1.5422	100	2	6	0.550058	0.242372	0.464099	0.5501	0.242372	0.550058	0.242372		0.242372	0.171383	0.4132	0.136872	0.506703	0.536	0.1623	1				7.28057
629	P35557	L	30	*	STOP																											7.28057
630	P35557	K	31	S	NONSYN	0.397994	1.1947	0.0946389	-0.8266	100	2	6	1.06538	0.126659	0.034811	1.0654	0.126659	1.06538	0.126659		0.126659	0.0895612	1.0387	0.026669	0.520268	1.0646	0.0883	0.025				70.2671
631	P35557	K	31	A	NONSYN	0.425378	0.844112	0.0906782	-0.8658	100	2	6	0.94802	0.26495	0.0709754	0.948	0.26495	0.94802	0.26495		0.26495	0.187348	0.8913	0.0567143	0.430494	0.939	0.1718	0.286				70.2671
632	P35557	K	31	V	NONSYN	0.401837	1.15406	0.0725059	-1.89813	100	2	6	0.931074	0.0811029	0.0783686	0.9311	0.0811029	0.931074	0.0811029		0.0811029	0.0573484	0.9894	0.0583003	0.445893	0.932	0.0569	0				70.2671
633	P35557	K	31	R	NONSYN	0.442564	0.820652	0.127236	0.0142333	100	2	6	1.07019	0.173534	0.033781	1.0702	0.173534	1.07019	0.173534		0.173534	0.122707	0.8946	0.175569	0.460446	1.0585	0.1186	0.001				70.2671
634	P35557	K	31	D	NONSYN	0.386807	1.1947	0.0946389	-0.8266	100	2	6	-0.103747	0.238719	0.969276	-0.1037	0.238719	-0.103747	0.238719		0.238719	0.1688	1.0365	1.14026	0.520268	0.0049	0.1606	0.492				70.2671
635	P35557	K	31	F	NONSYN	0.393914	1.10864	0.0737819	-1.91947	100	2	6	0.491587	0.0666353	0.54924	0.4916	0.0666353	0.491587	0.0666353		0.0666353	0.0471183	0.9275	0.435954	0.391445	0.4978	0.0468	0.73				70.2671
636	P35557	K	31	T	NONSYN	0.442364	0.691227	0.085909	-0.8377	100	2	6	1.40668	0.29216	0.00370321	1.4067	0.29216	1.40668	0.29216		0.29216	0.206588	0.8377	0.568998	0.444729	1.3057	0.1874	0.18				70.2671
637	P35557	K	31	I	NONSYN	0.460394	1.00797	0.0322307	-1.92787	100	2	6	0.793578	0.28936	0.166861	0.7936	0.28936	0.793578	0.28936		0.28936	0.204609	0.9167	0.123097	0.385244	0.8207	0.1807	0.028				70.2671
638	P35557	K	31	L	NONSYN	0.435675	0.930665	0.072082	-1.8765	100	2	6	1.60126	0.0876402	0.000957657	1.6013	0.0876402	1.60126	0.0876402		0.0876402	0.061971	0.9077	0.693577	0.388883	1.5841	0.0612	0.028				70.2671
639	P35557	K	31	K	SYN																											70.2671
640	P35557	K	31	G	NONSYN	0.392984	1.19989	0.0311592	-1.823	100	2	6	0.367625	0.113047	0.712708	0.3676	0.113047	0.367625	0.113047		0.113047	0.0799362	1.0771	0.709501	0.482964	0.3865	0.0789	0.492				70.2671
641	P35557	K	31	Y	NONSYN	0.394479	0.966652	0.0387571	-1.7455	100	2	6	1.06734	0.0567245	0.0343867	1.0673	0.0567245	1.06734	0.0567245		0.0567245	0.0401103	0.9124	0.154971	0.395225	1.0658	0.0399	0.137				70.2671
642	P35557	K	31	N	NONSYN	0.456036	1.06502	0.0702146	-0.505167	100	2	6	0.649869	0.514392	0.32393	0.6499	0.514392	0.649869	0.514392		0.514392	0.36373	0.9168	0.266953	0.397517	0.7715	0.2683	0.594				70.2671
643	P35557	K	31	C	NONSYN	0.453552	0.832877	0.0715037	-2.28713	100	2	6	0.847248	0.168606	0.125663	0.8472	0.168606	0.847248	0.168606		0.168606	0.119222	0.8286	0.0186714	0.399264	0.8457	0.1142	0.994				70.2671
644	P35557	K	31	P	NONSYN	0.278706	0.844112	0.0906782	-0.8658	100	2	6	0.294217	0.176512	0.7894	0.2942	0.176512	0.294217	0.176512		0.176512	0.124813	0.8648	0.570608	0.432867	0.338	0.1199	0.932				70.2671
645	P35557	K	31	E	NONSYN	0.402022	0.781889	0.130159	-0.165333	100	2	6	1.18167	0.0500081	0.0165987	1.1817	0.0500081	1.18167	0.0500081		0.0500081	0.035361	0.8859	0.295726	0.483005	1.1801	0.0353	0.001				70.2671
646	P35557	K	31	M	NONSYN	0.439981	0.532382	0.098178	-0.941933														0.7868		0.451029	0.7868	0.451	0.554				70.2671
647	P35557	K	31	W	NONSYN	0.416929	0.710804	0.0804838	-2.21683	100	2	6	1.21346	0.0621312	0.0134927	1.2135	0.0621312	1.21346	0.0621312		0.0621312	0.0439334	0.7394	0.474032	0.409427	1.2081	0.0437	0.996				70.2671
648	P35557	K	31	H	NONSYN	0.44367	0.750317	0.108664	-0.8413	100	2	6	1.22941	0.075242	0.0121536	1.2294	0.075242	1.22941	0.075242		0.075242	0.0532041	0.8859	0.343468	0.454429	1.2248	0.0528	0.006				70.2671
649	P35557	K	31	Q	NONSYN	0.486752	0.96724	0.128499	0.195533	100	2	6	0.630422	0.155889	0.349885	0.6304	0.155889	0.630422	0.155889		0.155889	0.11023	0.9124	0.281949	0.455563	0.646	0.1071	0.081				70.2671
650	P35557	K	31	*	STOP																											70.2671
651	P35557	K	32	S	NONSYN	0.397994	1.10939	0.0657816	-0.8266	100	2	6	1.09489	0.167669	0.0289259	1.0949	0.167669	1.09489	0.167669		0.167669	0.11856	0.9329	0.161994	0.397535	1.0817	0.1136	0.696				82.0635
652	P35557	K	32	A	NONSYN	0.425378	1.15638	0.0577868	-0.8658	100	2	6	1.50855	0.136659	0.00183476	1.5086	0.136659	1.50855	0.136659		0.136659	0.0966325	0.9872	0.521371	0.457652	1.4863	0.0945	0.535				82.0635
653	P35557	K	32	V	NONSYN	0.401837	0.400907	0.0433131	-1.89813	100	2	6	0.892987	0.0479021	0.0975057	0.893	0.0479021	0.892987	0.0479021		0.0479021	0.0338719	0.7142	0.178831	0.412489	0.8918	0.0338	0.001				82.0635
654	P35557	K	32	R	NONSYN	0.442564	1.21235	0.0425975	-0.0793	100	2	6	1.21316	0.201672	0.0135193	1.2132	0.201672	1.21316	0.201672		0.201672	0.142604	1.0793	0.133846	0.470268	1.2019	0.1365	0.28				82.0635
655	P35557	K	32	D	NONSYN	0.386807	1.10939	0.0657816	-0.8266	100	2	6	1.64954	0.0298917	0.000679764	1.6495	0.0298917	1.64954	0.0298917		0.0298917	0.0211366	0.935	0.714566	0.397535	1.6475	0.0211	0.535				82.0635
656	P35557	K	32	F	NONSYN	0.393914	0.601201	0.0381071	-1.91947	100	2	6	0.963609	0.0286408	0.0647307	0.9636	0.0286408	0.963609	0.0286408		0.0286408	0.0202521	0.7792	0.184393	0.409278	0.9632	0.0202	0.886				82.0635
657	P35557	K	32	T	NONSYN	0.442364	1.17105	0.0434995	-0.8377	100	2	6	1.46454	0.21148	0.00248914	1.4645	0.21148	1.46454	0.21148		0.21148	0.149539	0.9989	0.465675	0.514281	1.4282	0.1436	0.557				82.0635
658	P35557	K	32	I	NONSYN	0.460394	0.924244	0.0335561	-1.92787	100	2	6	-0.00551938	0.081798	0.949911	-0.0055	0.081798	-0.00551938	0.081798		0.081798	0.0578399	0.8996	0.905078	0.385244	0.0144	0.0572	0.076				82.0635
659	P35557	K	32	L	NONSYN	0.435675	0.393191	0.0324121	-1.8765	100	2	6	0.916136	0.13097	0.0854421	0.9161	0.13097	0.916136	0.13097		0.13097	0.0926101	0.7103	0.20581	0.414176	0.9063	0.0904	0.033				82.0635
660	P35557	K	32	K	SYN					100	2	6	1.33771	0.05	0.0059116	1.3377	0.05	1.33771	0.05		0.05	0.0353553				1.3377	0.0354					82.0635
661	P35557	K	32	G	NONSYN	0.392984	0.705004	0.0328814	-1.58847	100	2	6	0.899723	0.136761	0.0938524	0.8997	0.136761	0.899723	0.136761		0.136761	0.0967048	0.8042	0.0955531	0.420446	0.8949	0.0942	0.848				82.0635
662	P35557	K	32	Y	NONSYN	0.394479	0.902949	0.0460383	-1.7455	100	2	6	0.292105	0.0996207	0.791351	0.2921	0.0996207	0.292105	0.0996207		0.0996207	0.0704425	0.8953	0.603186	0.406144	0.3097	0.0694	0.648				82.0635
663	P35557	K	32	N	NONSYN	0.456036	1.3433	0.05202	-0.505167														1.0838		0.485579	1.0838	0.4856	0.807			4.06141e-06	82.0635
664	P35557	K	32	C	NONSYN	0.453552	0.437647	0.0237422	-2.28713	100	2	6	1.23863	0.067311	0.0114378	1.2386	0.067311	1.23863	0.067311		0.067311	0.047596	0.4433	0.795375	0.394524	1.2272	0.0473	0.998				82.0635
665	P35557	K	32	P	NONSYN	0.278706	1.348	0.0541908	-0.977967	100	2	6	0.0721175	0.219695	0.926389	0.0721	0.219695	0.0721175	0.219695		0.219695	0.155348	1.0838	1.01172	0.490225	0.1644	0.1481	0.919				82.0635
666	P35557	K	32	E	NONSYN	0.402022	1.23972	0.0523963	-0.3035	100	2	6	1.42645	0.0438274	0.00323461	1.4265	0.0438274	1.42645	0.0438274		0.0438274	0.0309906	1.0821	0.344311	0.497279	1.4251	0.0309	0.001				82.0635
667	P35557	K	32	M	NONSYN	0.439981	1.06207	0.07222	-0.941933	100	2	6	0.929919	0.0851023	0.0788968	0.9299	0.0851023	0.929919	0.0851023		0.0851023	0.0601764	0.9148	0.0151643	0.39457	0.9296	0.0595	0.781				82.0635
668	P35557	K	32	W	NONSYN	0.416929	0.732242	0.025865	-2.21683	100	2	6	0.354851	0.0513343	0.727275	0.3549	0.0513343	0.354851	0.0513343		0.0513343	0.0362989	0.729	0.374159	0.406998	0.3578	0.0362	0.999				82.0635
669	P35557	K	32	H	NONSYN	0.44367	1.54088	0.0597647	-0.8413	100	2	6	0.355063	0.120377	0.727038	0.3551	0.120377	0.355063	0.120377		0.120377	0.0851193	1.0593	0.704227	0.511833	0.374	0.084	0.943				82.0635
670	P35557	K	32	Q	NONSYN	0.486752	1.24484	0.0626744	0.102	100	2	6	1.11572	0.051264	0.0253531	1.1157	0.051264	1.11572	0.051264		0.051264	0.0362491	1.0821	0.0335734	0.451763	1.1155	0.0361	0.007				82.0635
671	P35557	K	32	*	STOP					100	2	6	-0.209654	0.05	0.981798	-0.2097	0.05	-0.209654	0.05		0.05	0.0353553				-0.2097	0.0354					82.0635
672	P35557	V	33	S	NONSYN	0.336994	0.318113	0.0491659	-1.4466	100	2	6	0.50506	0.13804	0.529783	0.5051	0.13804	0.50506	0.13804		0.13804	0.0976087	0.4454	0.0596098	0.419206	0.502	0.0951	0.994				1.14181
673	P35557	V	33	A	NONSYN	0.471655	0.498865	0.0511736	-0.790133	100	2	6	0.546898	0.231657	0.468716	0.5469	0.231657	0.546898	0.231657		0.231657	0.163806	0.7077	0.160815	0.422806	0.5679	0.1527	0.888				1.14181
674	P35557	V	33	V	SYN					100	2	6	1.28272	0.05	0.00854268	1.2827	0.05	1.28272	0.05		0.05	0.0353553				1.2827	0.0354					1.14181
675	P35557	V	33	R	NONSYN	0.176438	0.0637631	0.118384	-1.98573	100	2	6	0.00903233	0.164245	0.946152	0.009	0.164245	0.00903233	0.164245		0.164245	0.116139	0.1224	0.11337	0.293336	0.0244	0.108	1				1.14181
676	P35557	V	33	D	NONSYN	0.273482	0.321694	0.108519	-2.3809	100	2	6	0.0128818	0.807861	0.945112	0.0129	0.807861	0.0128818	0.807861		0.807861	0.571244	0.3374	0.32453	0.391937	0.2335	0.3232	1				1.14181
677	P35557	V	33	F	NONSYN	0.405325	0.50154	0.065032	-0.918467	100	2	6	0.343382	0.130642	0.739922	0.3434	0.130642	0.343382	0.130642		0.130642	0.0923776	0.4923	0.148882	0.431472	0.3499	0.0903	0.998				1.14181
678	P35557	V	33	T	NONSYN	0.318587	0.751117	0.0718392	-0.1374	100	2	6	0.700549	0.163294	0.261017	0.7005	0.163294	0.700549	0.163294		0.163294	0.115466	0.8549	0.154387	0.405935	0.7121	0.1111	0.911				1.14181
679	P35557	V	33	I	NONSYN	0.430626	0.802335	0.0605051	-0.1123	100	2	6	0.538669	0.461097	0.480749	0.5387	0.461097	0.538669	0.461097		0.461097	0.326045	0.8859	0.347269	0.400806	0.677	0.2529	0.002				1.14181
680	P35557	V	33	L	NONSYN	0.466712	0.662584	0.0790363	-0.2911	100	2	6	0.966151	0.0843756	0.0637608	0.9662	0.0843756	0.966151	0.0843756		0.0843756	0.0596626	0.865	0.101155	0.429077	0.9642	0.0591	0.01				1.14181
681	P35557	V	33	K	NONSYN	0.190914	0.0675581	0.0769147	-1.75713	100	2	6	-0.100709	0.454393	0.968809	-0.1007	0.454393	-0.100709	0.454393		0.454393	0.321305	0.1318	0.232495	0.29373	0.0259	0.2168	1				1.14181
682	P35557	V	33	G	NONSYN	0.380798	-0.0666864	0.205342	-2.36507	100	2	6	1.17802	0.325017	0.0169953	1.178	0.325017	1.17802	0.325017		0.325017	0.229822	0.1175	1.06049	0.372541	0.8857	0.1956	0.998				1.14181
683	P35557	V	33	Y	NONSYN	0.332509	0.0675581	0.0769147	-1.75713	100	2	6	-0.145975	0.110122	0.975082	-0.146	0.110122	-0.145975	0.110122		0.110122	0.077868	0.1506	0.296566	0.336318	-0.1309	0.0759	0.997				1.14181
684	P35557	V	33	N	NONSYN	0.244531	-0.0756664	0.093278	-2.10337	100	2	6	0.157545	0.106054	0.888283	0.1575	0.106054	0.157545	0.106054		0.106054	0.0749915	0.1027	0.0548137	0.279261	0.1539	0.0724	1				1.14181
685	P35557	V	33	C	NONSYN	0.43495	0.465113	0.070627	-0.950367	100	2	6	0.452664	0.0583545	0.604138	0.4527	0.0583545	0.452664	0.0583545		0.0583545	0.0412629	0.409	0.0436867	0.411576	0.4522	0.0411	1				1.14181
686	P35557	V	33	P	NONSYN	0.17175	-0.144079	0.128648	-1.88333	100	2	6	0.134454	0.185868	0.900093	0.1345	0.185868	0.134454	0.185868		0.185868	0.131429	0.0914	0.0430461	0.279342	0.1267	0.1189	1				1.14181
687	P35557	V	33	E	NONSYN	0.320794	0.105222	0.125885	-1.7854	100	2	6	-0.2137	0.166468	0.982157	-0.2137	0.166468	-0.2137	0.166468		0.166468	0.117711	0.2057	0.419409	0.395867	-0.1796	0.1128	0.999				1.14181
688	P35557	V	33	M	NONSYN	0.434822	0.737866	0.0697013	-0.2969	100	2	6	0.740304	0.179197	0.217223	0.7403	0.179197	0.740304	0.179197		0.179197	0.126711	0.7757	0.0353687	0.447139	0.7429	0.1219	0.996				1.14181
689	P35557	V	33	W	NONSYN	0.204076	0.147508	0.117498	-1.76497	100	2	6	-0.340559	0.253884	0.990369	-0.3406	0.253884	-0.340559	0.253884		0.253884	0.179523	0.2403	0.580906	0.393774	-0.2406	0.1633	1				1.14181
690	P35557	V	33	H	NONSYN	0.24846	0.0598196	0.195911	-2.26577	100	2	6	-0.370486	0.308368	0.991656	-0.3705	0.308368	-0.370486	0.308368		0.308368	0.218049	0.1268	0.497283	0.350303	-0.2316	0.1851	1				1.14181
691	P35557	V	33	Q	NONSYN	0.316331	-0.218323	0.128807	-1.7866	100	2	6	0.756934	0.119654	0.200468	0.7569	0.119654	0.756934	0.119654		0.119654	0.0846082	0.086	0.670946	0.306409	0.7094	0.0816	1				1.14181
692	P35557	V	33	*	STOP					100	2	6	-0.340745	0.05	0.990378	-0.3407	0.05	-0.340745	0.05		0.05	0.0353553				-0.3407	0.0354					1.14181
693	P35557	M	34	S	NONSYN	0.314945	0.383317	0.0651818	-1.52813	100	2	6	0.858415	0.137471	0.118228	0.8584	0.137471	0.858415	0.137471		0.137471	0.0972064	0.3654	0.493037	0.385604	0.829	0.0943	1				19.5617
694	P35557	M	34	A	NONSYN	0.380402	1.14519	0.168768	-1.2302	100	2	6	0.474392	0.143204	0.573776	0.4744	0.143204	0.474392	0.143204		0.143204	0.101261	0.8748	0.400422	0.518563	0.4891	0.0994	0.999				19.5617
695	P35557	M	34	V	NONSYN	0.433352	1.10448	0.0715673	-0.00973333	100	2	6	0.753528	0.260032	0.203823	0.7535	0.260032	0.753528	0.260032		0.260032	0.18387	0.88	0.126429	0.387912	0.7767	0.1662	0.997				19.5617
696	P35557	M	34	R	NONSYN	0.413364	1.05493	0.162959	-1.2179	100	2	6	0.745187	0.234933	0.212206	0.7452	0.234933	0.745187	0.234933		0.234933	0.166122	0.8121	0.0669019	0.512876	0.7515	0.158	1				19.5617
697	P35557	M	34	D	NONSYN		0.977926	0.0617972	-1.97057	100	2	6	1.0725	0.0553473	0.0332956	1.0725	0.0553473	1.0725	0.0553473		0.0553473	0.0391365	0.8053	0.267229	0.411231	1.0701	0.039	1				19.5617
698	P35557	M	34	F	NONSYN	0.302443	0.620465	0.0870394	-0.4272	100	2	6	1.10352	0.109046	0.0273918	1.1035	0.109046	1.10352	0.109046		0.109046	0.0771071	0.6769	0.42657	0.449063	1.0913	0.076	0.998				19.5617
699	P35557	M	34	T	NONSYN	0.442897	0.677786	0.0724054	-0.947967	100	2	6	0.294086	0.223794	0.789521	0.2941	0.223794	0.294086	0.223794		0.223794	0.158246	0.6786	0.384482	0.424137	0.3411	0.1483	0.999				19.5617
700	P35557	M	34	I	NONSYN	0.509297	1.0844	0.0885517	0.1806														0.8723		0.411094	0.8723	0.4111	0.994				19.5617
701	P35557	M	34	L	NONSYN	0.480241	0.890276	0.0738514	-0.291667	100	2	6	1.39615	0.24827	0.00397878	1.3962	0.24827	1.39615	0.24827		0.24827	0.175553	0.8406	0.555549	0.434443	1.3182	0.1628	0.97				19.5617
702	P35557	M	34	K	NONSYN	0.49086	0.980989	0.065122	-1.21703	100	2	6	0.967	0.675915	0.0634396	0.967	0.675915	0.967	0.675915		0.675915	0.477944	0.8283	0.138741	0.419723	0.8887	0.3154	0.998				19.5617
703	P35557	M	34	G	NONSYN	0.231307	1.14714	0.0579904	-2.04463	100	2	6	0.564872	0.106166	0.442508	0.5649	0.106166	0.564872	0.106166		0.106166	0.075071	0.856	0.29114	0.390386	0.5753	0.0737	1				19.5617
704	P35557	M	34	Y	NONSYN		0.549657	0.0701814	-1.51377	100	2	6	0.359394	0.0819552	0.722152	0.3594	0.0819552	0.359394	0.0819552		0.0819552	0.0579511	0.5753	0.215922	0.437174	0.3631	0.0574	1				19.5617
705	P35557	M	34	N	NONSYN	0.318258	0.48359	0.0688956	-1.72667	100	2	6	1.04953	0.11481	0.0384156	1.0495	0.11481	1.04953	0.11481		0.11481	0.0811827	0.4216	0.627887	0.413049	1.0262	0.0797	1				19.5617
706	P35557	M	34	C	NONSYN		0.420858	0.0482178	-1.5219	100	2	6	0.745792	0.231355	0.21159	0.7458	0.231355	0.745792	0.231355		0.231355	0.163593	0.3678	0.378024	0.383651	0.6876	0.1505	1				19.5617
707	P35557	M	34	P	NONSYN	0.293965	0.804557	0.0639892	-1.73137	100	2	6	0.0866302	0.157852	0.920933	0.0866	0.157852	0.0866302	0.157852		0.157852	0.111618	0.731	0.644398	0.42561	0.1281	0.108	1				19.5617
708	P35557	M	34	E	NONSYN	0.371563	0.393642	0.0549408	-1.71257	100	2	6	1.31938	0.210446	0.00668697	1.3194	0.210446	1.31938	0.210446		0.210446	0.148808	0.4111	0.908253	0.413049	1.215	0.14	0.999				19.5617
709	P35557	M	34	M	SYN																											19.5617
710	P35557	M	34	W	NONSYN	0.173093	0.856867	0.171748	-1.278	100	2	6	1.72339	0.0251988	0.000400331	1.7234	0.0251988	1.72339	0.0251988		0.0251988	0.0178182	0.7769	0.946464	0.526844	1.7223	0.0178	1				19.5617
711	P35557	M	34	H	NONSYN		0.654534	0.0663073	-1.4892	100	2	6	0.0447646	0.127414	0.935702	0.0448	0.127414	0.0447646	0.127414		0.127414	0.0900954	0.6715	0.626759	0.42561	0.0716	0.0881	1				19.5617
712	P35557	M	34	Q	NONSYN	0.138902	0.717044	0.08485	-0.3912	100	2	6	0.81378	0.13662	0.150261	0.8138	0.13662	0.81378	0.13662		0.13662	0.0966049	0.7002	0.113585	0.442816	0.8086	0.0944	1				19.5617
713	P35557	M	34	*	STOP					100	2	6	-0.309357	0.05	0.988806	-0.3094	0.05	-0.309357	0.05		0.05	0.0353553				-0.3094	0.0354					19.5617
714	P35557	R	35	S	NONSYN	0.403013	0.917212	0.348174	-0.41605																			0				124.152
715	P35557	R	35	A	NONSYN	0.318986	0.917212	0.348174	-0.41605																			0.042				124.152
716	P35557	R	35	V	NONSYN	0.39801	0.917212	0.348174	-0.41605																			0.059				124.152
717	P35557	R	35	R	SYN																											124.152
718	P35557	R	35	D	NONSYN	0.112273	0.917212	0.348174	-0.41605																			0.095				124.152
719	P35557	R	35	F	NONSYN	0.343625	0.917212	0.348174	-0.41605																			0.373				124.152
720	P35557	R	35	T	NONSYN	0.292233	0.917212	0.348174	-0.41605																			0.032				124.152
721	P35557	R	35	I	NONSYN	0.359281	0.917212	0.348174	-0.41605																			0.187				124.152
722	P35557	R	35	L	NONSYN	0.37752	0.917212	0.348174	-0.41605																			0.042				124.152
723	P35557	R	35	K	NONSYN	0.499698	0.659682	0.451937	-1.8796	100	2	6	1.17474	0.749205	0.0173604	1.1747	0.749205	1.17474	0.749205		0.749205	0.529768				1.1747	0.5298	0				124.152
724	P35557	R	35	G	NONSYN	0.471035	1.17474	0.529768	1.0475	100	2	6	0.659682	0.639135	0.311185	0.6597	0.639135	0.659682	0.639135		0.639135	0.451937				0.6597	0.4519	0.032				124.152
725	P35557	R	35	Y	NONSYN	0.390739	0.917212	0.348174	-0.41605																			0.128				124.152
726	P35557	R	35	N	NONSYN	0.40709	0.917212	0.348174	-0.41605																			0.095				124.152
727	P35557	R	35	C	NONSYN	0.394578	0.917212	0.348174	-0.41605																			0.002				124.152
728	P35557	R	35	P	NONSYN	0.180067	0.917212	0.348174	-0.41605																			0.174				124.152
729	P35557	R	35	E	NONSYN	0.277472	0.917212	0.348174	-0.41605																			0				124.152
730	P35557	R	35	M	NONSYN	0.370449	0.917212	0.348174	-0.41605																			0.654				124.152
731	P35557	R	35	W	NONSYN	0.388414	0.917212	0.348174	-0.41605																			0.962				124.152
732	P35557	R	35	H	NONSYN	0.358084	0.917212	0.348174	-0.41605																			0				124.152
733	P35557	R	35	Q	NONSYN	0.367544	0.917212	0.348174	-0.41605																			0.072				124.152
734	P35557	R	35	*	STOP																											124.152
735	P35557	R	36	S	NONSYN	0.403013	0.762617	0.121653	-0.841667	100	2	6	0.92575	0.0559873	0.0808282	0.9258	0.0559873	0.92575	0.0559873		0.0559873	0.039589	0.731	0.194722	0.480365	0.9244	0.0395	1				78.7893
736	P35557	R	36	A	NONSYN	0.318986	0.609845	0.0459783	-1.0746	100	2	6	1.08696	0.260736	0.0304093	1.087	0.260736	1.08696	0.260736		0.260736	0.184368	0.6592	0.427778	0.446092	1.0245	0.1704	1				78.7893
737	P35557	R	36	V	NONSYN	0.39801	0.55293	0.0631279	-1.97117	100	2	6	0.571017	0.187052	0.433593	0.571	0.187052	0.571017	0.187052		0.187052	0.132266	0.5833	0.0122928	0.423545	0.5721	0.1263	1				78.7893
738	P35557	R	36	R	SYN					100	2	6	0.911764	0.05	0.0876156	0.9118	0.05	0.911764	0.05		0.05	0.0353553				0.9118	0.0354					78.7893
739	P35557	R	36	D	NONSYN	0.112273	0.27362	0.059075	-1.70693	100	2	6	0.580899	0.0796419	0.419327	0.5809	0.0796419	0.580899	0.0796419		0.0796419	0.0563153	0.2982	0.282746	0.370597	0.5745	0.0557	1				78.7893
740	P35557	R	36	F	NONSYN	0.343625	0.687204	0.0563796	-2.15557	100	2	6	0.422961	0.175395	0.644139	0.423	0.175395	0.422961	0.175395		0.175395	0.124023	0.6715	0.248563	0.403678	0.4444	0.1186	1				78.7893
741	P35557	R	36	T	NONSYN	0.292233	0.737518	0.0659377	-1.06143	100	2	6	0.703936	0.166658	0.257086	0.7039	0.166658	0.703936	0.166658		0.166658	0.117845	0.731	0.0270925	0.424137	0.7059	0.1135	1				78.7893
742	P35557	R	36	I	NONSYN	0.359281	0.574324	0.0654794	-2.1297	100	2	6	0.7616	0.103939	0.195935	0.7616	0.103939	0.7616	0.103939		0.103939	0.0734963	0.6141	0.147504	0.415242	0.7571	0.0724	1				78.7893
743	P35557	R	36	L	NONSYN	0.37752	0.574401	0.0607777	-1.86477	100	2	6	1.15231	0.115085	0.0200645	1.1523	0.115085	1.15231	0.115085		0.115085	0.0813771	0.6093	0.543001	0.42969	1.1335	0.08	1				78.7893
744	P35557	R	36	K	NONSYN	0.499698	0.51166	0.11207	-0.315833	100	2	6	1.66432	0.602622	0.000611741	1.6643	0.602622	1.66432	0.602622		0.602622	0.426118	0.589	1.07528	0.499805	1.2117	0.3243	0.993			4.06091e-06	78.7893
745	P35557	R	36	G	NONSYN	0.471035	0.930661	0.053754	-1.865	100	2	6	0.0835244	0.166507	0.922132	0.0835	0.166507	0.0835244	0.166507		0.166507	0.117738	0.7827	0.699187	0.414914	0.1356	0.1133	1				78.7893
746	P35557	R	36	Y	NONSYN	0.390739	0.111033	0.060269	-1.67217	100	2	6	1.06866	0.0614645	0.0341048	1.0687	0.0614645	1.06866	0.0614645		0.0614645	0.043462	0.2051	0.863549	0.358588	1.0562	0.0431	1				78.7893
747	P35557	R	36	N	NONSYN	0.40709	0.829718	0.0290269	-0.6593	100	2	6	0.17025	0.438359	0.881249	0.1702	0.438359	0.17025	0.438359		0.438359	0.309966	0.7729	0.602606	0.420205	0.3826	0.2494	1				78.7893
748	P35557	R	36	C	NONSYN	0.394578	0.637852	0.054258	-2.1974	100	2	6	1.36413	0.0368988	0.00494562	1.3641	0.0368988	1.36413	0.0368988		0.0368988	0.0260914	0.6715	0.692608	0.403678	1.3612	0.026	1				78.7893
749	P35557	R	36	P	NONSYN	0.180067	0.577695	0.0458532	-1.71617	100	2	6	-0.331324	0.17696	0.989932	-0.3313	0.17696	-0.331324	0.17696		0.17696	0.12513	0.6093	0.940629	0.435222	-0.2595	0.1203	1				78.7893
750	P35557	R	36	E	NONSYN	0.277472	0.727652	0.12094	-0.8858	100	2	6	1.03065	0.0790551	0.0431643	1.0306	0.0790551	1.03065	0.0790551		0.0790551	0.0559004	0.7138	0.316844	0.487475	1.0265	0.0555	0.999				78.7893
751	P35557	R	36	M	NONSYN	0.370449	0.905547	0.0741218	-1.05327	100	2	6	0.199848	0.0845126	0.863284	0.1998	0.0845126	0.199848	0.0845126		0.0845126	0.0597595	0.7827	0.582863	0.424033	0.2112	0.0592	1				78.7893
752	P35557	R	36	W	NONSYN	0.388414	0.585193	0.0652156	-2.13763	100	2	6	0.728995	0.106883	0.22915	0.729	0.106883	0.728995	0.106883		0.106883	0.0755775	0.6397	0.0892503	0.415242	0.7261	0.0744	1				78.7893
753	P35557	R	36	H	NONSYN	0.358084	0.677623	0.112186	-0.453767	100	2	6	0.532758	0.076038	0.489396	0.5328	0.076038	0.532758	0.076038		0.076038	0.053767	0.6699	0.137146	0.481488	0.5344	0.0534	1				78.7893
754	P35557	R	36	Q	NONSYN	0.367544	0.577885	0.106508	-0.5823	100	2	6	0.831972	0.167737	0.136451	0.832	0.167737	0.831972	0.167737		0.167737	0.118608	0.6093	0.222668	0.486971	0.8195	0.1152	1				78.7893
755	P35557	R	36	*	STOP					100	2	6	-0.432545	0.05	0.993786	-0.4325	0.05	-0.432545	0.05		0.05	0.0353553				-0.4325	0.0354					78.7893
756	P35557	M	37	S	NONSYN	0.314945	0.42413	0.11613	-1.52813	100	2	6	-0.243937	0.16631	0.984613	-0.2439	0.16631	-0.243937	0.16631		0.16631	0.117599	0.3678	0.611704	0.422756	-0.2	0.1133	1				0.127374
757	P35557	M	37	A	NONSYN	0.380402	-0.202586	0.210231	-1.2302	100	2	6	-0.255559	0.131047	0.985463	-0.2556	0.131047	-0.255559	0.131047		0.131047	0.092664	0.1697	0.425215	0.413972	-0.2353	0.0904	0.727				0.127374
758	P35557	M	37	V	NONSYN	0.433352	0.226551	0.0597605	-0.170533	100	2	6	0.261673	0.116696	0.81792	0.2617	0.116696	0.261673	0.116696		0.116696	0.0825164	0.5098	0.248079	0.420613	0.2709	0.081	0.299				0.127374
759	P35557	M	37	R	NONSYN	0.413364	-0.139715	0.205394	-1.2179	100	2	6	-0.444174	0.231007	0.994118	-0.4442	0.231007	-0.444174	0.231007		0.231007	0.163347	0.1213	0.565512	0.392714	-0.3608	0.1508	1				0.127374
760	P35557	M	37	D	NONSYN		-0.0406972	0.06577	-1.97057	100	2	6	-0.739356	0.276222	0.998465	-0.7394	0.276222	-0.739356	0.276222		0.276222	0.195318	0.1067	0.846013	0.272674	-0.4525	0.1588	1				0.127374
761	P35557	M	37	F	NONSYN	0.302443	0.207313	0.0715572	-0.4272	100	2	6	0.270463	0.189045	0.810543	0.2705	0.189045	0.270463	0.189045		0.189045	0.133675	0.5053	0.234878	0.425485	0.2916	0.1275	0.649				0.127374
762	P35557	M	37	T	NONSYN	0.442897	-0.34424	0.0710933	-0.947967	100	2	6	0.693255	0.241061	0.269607	0.6933	0.241061	0.693255	0.241061		0.241061	0.170456	0.1248	0.568423	0.294192	0.5504	0.1475	0.996				0.127374
763	P35557	M	37	I	NONSYN	0.509297	0.471582	0.0595886	0.1806	100	2	6	0.742178	0.0900357	0.215288	0.7422	0.0900357	0.742178	0.0900357		0.0900357	0.0636649	0.7344	0.00775965	0.402986	0.742	0.0629	0.018				0.127374
764	P35557	M	37	L	NONSYN	0.480241	0.424771	0.0565009	0.0198	100	2	6	0.882609	0.120658	0.103374	0.8826	0.120658	0.882609	0.120658		0.120658	0.0853181	0.7474	0.135238	0.405681	0.8769	0.0835	0.012				0.127374
765	P35557	M	37	K	NONSYN	0.49086	-0.312896	0.0732736	-1.21703	100	2	6	0.0753705	0.846216	0.925199	0.0754	0.846216	0.0753705	0.846216		0.846216	0.598365	0.0989	0.023509	0.282107	0.0946	0.2552	0.997				0.127374
766	P35557	M	37	G	NONSYN	0.231307	-0.241181	0.0847354	-2.04463	100	2	6	-0.137905	0.157859	0.974066	-0.1379	0.157859	-0.137905	0.157859		0.157859	0.111623	0.0941	0.232028	0.278577	-0.1058	0.1036	0.988				0.127374
767	P35557	M	37	Y	NONSYN		0.114324	0.0590079	-1.51377	100	2	6	0.685481	0.45578	0.27894	0.6855	0.45578	0.685481	0.45578		0.45578	0.322285	0.2051	0.48037	0.360158	0.4719	0.2402	1				0.127374
768	P35557	M	37	N	NONSYN	0.318258	-0.0981515	0.0666992	-1.72667	100	2	6	0.272314	0.184096	0.80896	0.2723	0.184096	0.272314	0.184096		0.184096	0.130176	0.0851	0.187246	0.282096	0.2394	0.1182	1				0.127374
769	P35557	M	37	C	NONSYN		0.118103	0.121913	-1.5219	100	2	6	0.674145	0.0536554	0.292875	0.6741	0.0536554	0.674145	0.0536554		0.0536554	0.0379401	0.2063	0.467869	0.394209	0.6699	0.0378	1				0.127374
770	P35557	M	37	P	NONSYN	0.293965	-0.0238076	0.0687507	-1.73137	100	2	6	0.0492823	0.16997	0.934247	0.0493	0.16997	0.0492823	0.16997		0.16997	0.120187	0.1067	0.0573742	0.282096	0.0581	0.1106	1				0.127374
771	P35557	M	37	E	NONSYN	0.371563	0.07812	0.072617	-1.71257	100	2	6	-0.256501	0.138027	0.985529	-0.2565	0.138027	-0.256501	0.138027		0.138027	0.0976001	0.16	0.416462	0.332792	-0.2235	0.0937	0.999				0.127374
772	P35557	M	37	M	SYN																											0.127374
773	P35557	M	37	W	NONSYN	0.173093	-0.204247	0.210437	-1.278	100	2	6	-0.238956	0.16157	0.984234	-0.239	0.16157	-0.238956	0.16157		0.16157	0.114247	0.114	0.352978	0.378611	-0.2095	0.1094	1				0.127374
774	P35557	M	37	H	NONSYN		0.371897	0.115054	-1.4892	100	2	6	-0.0872359	0.179268	0.966649	-0.0872	0.179268	-0.0872359	0.179268		0.179268	0.126761	0.3434	0.430656	0.408127	-0.0493	0.1211	1				0.127374
775	P35557	M	37	Q	NONSYN	0.138902	0.408464	0.0772681	-0.3912	100	2	6	-0.332988	0.142966	0.990012	-0.333	0.142966	-0.332988	0.142966		0.142966	0.101092	0.3804	0.713361	0.429133	-0.2955	0.0984	1				0.127374
776	P35557	M	37	*	STOP					100	2	6	-0.176714	0.05	0.978594	-0.1767	0.05	-0.176714	0.05		0.05	0.0353553				-0.1767	0.0354					0.127374
777	P35557	Q	38	S	NONSYN	0.440945	0.713709	0.0522097	-0.6639	100	2	6	1.04433	0.107343	0.039673	1.0443	0.107343	1.04433	0.107343		0.107343	0.0759032	0.7499	0.294422	0.430617	1.0355	0.0748	0.975				36.8531
778	P35557	Q	38	A	NONSYN	0.440906	0.864317	0.0618949	-0.735433	100	2	6	1.12871	0.108621	0.0233395	1.1287	0.108621	1.12871	0.108621		0.108621	0.0768069	0.8573	0.271402	0.409685	1.1195	0.0755	0.942				36.8531
779	P35557	Q	38	V	NONSYN	0.351892	0.975654	0.032465	-1.6305	100	2	6	0.891587	0.102436	0.0982804	0.8916	0.102436	0.891587	0.102436		0.102436	0.0724334	0.9107	0.0190823	0.39149	0.8922	0.0712	0.703				36.8531
780	P35557	Q	38	R	NONSYN	0.449575	0.584317	0.203538	0.148767	100	2	6	0.760942	0.180186	0.19657	0.7609	0.180186	0.760942	0.180186		0.180186	0.127411	0.8514	0.090463	0.513355	0.7662	0.1237	0.024				36.8531
781	P35557	Q	38	D	NONSYN	0.376125	1.02542	0.0623258	-0.707533	100	2	6	0.645396	0.104092	0.32982	0.6454	0.104092	0.645396	0.104092		0.104092	0.0736041	0.8628	0.217361	0.409685	0.6522	0.0724	0.96				36.8531
782	P35557	Q	38	F	NONSYN	0.468567	0.877357	0.0496234	-2.06197	100	2	6	0.397811	0.0474799	0.676354	0.3978	0.0474799	0.397811	0.0474799		0.0474799	0.0335733	0.8324	0.434542	0.400295	0.4008	0.0335	0.987				36.8531
783	P35557	Q	38	T	NONSYN	0.492288	0.939477	0.0435612	-0.684833	100	2	6	0.903229	0.21587	0.0919979	0.9032	0.21587	0.903229	0.21587		0.21587	0.152643	0.8953	0.0079378	0.40536	0.9022	0.1429	0.606				36.8531
784	P35557	Q	38	I	NONSYN	0.459358	0.792931	0.0357215	-2.046	100	2	6	0.65109	0.153657	0.322331	0.6511	0.153657	0.65109	0.153657		0.153657	0.108652	0.8549	0.203847	0.388433	0.6659	0.1046	0.888				36.8531
785	P35557	Q	38	L	NONSYN	0.476976	0.800469	0.0364796	-1.5785	100	2	6	1.08668	0.0710921	0.0304616	1.0867	0.0710921	1.08668	0.0710921		0.0710921	0.0502697	0.8696	0.217118	0.407382	1.0834	0.0499	0.458				36.8531
786	P35557	Q	38	K	NONSYN	0.381333	0.872009	0.187177	0.297467	100	2	6	0.35403	0.382109	0.728194	0.354	0.382109	0.35403	0.382109		0.382109	0.270192	0.8818	0.527755	0.4885	0.4777	0.2364	0.711				36.8531
787	P35557	Q	38	G	NONSYN	0.413208	1.04679	0.0316911	-1.63857	100	2	6	0.678182	0.10671	0.287869	0.6782	0.10671	0.678182	0.10671		0.10671	0.075455	0.8628	0.184574	0.404781	0.6844	0.0742	0.975				36.8531
788	P35557	Q	38	Y	NONSYN	0.484008	0.792774	0.0310081	-1.46183	100	2	6	0.561129	0.100181	0.447952	0.5611	0.100181	0.561129	0.100181		0.100181	0.0708387	0.7757	0.214543	0.421057	0.567	0.0699	0.994				36.8531
789	P35557	Q	38	N	NONSYN	0.45183	0.724098	0.0625482	-0.350833	100	2	6	0.815865	0.0961949	0.148624	0.8159	0.0961949	0.815865	0.0961949		0.0961949	0.0680201	0.824	0.00814088	0.42267	0.8161	0.0672	0.923				36.8531
790	P35557	Q	38	C	NONSYN	0.451141	0.646829	0.0449432	-1.95307	100	2	6	1.08939	0.101099	0.0299462	1.0894	0.101099	1.08939	0.101099		0.101099	0.0714875	0.6786	0.410827	0.412489	1.0774	0.0704	0.999				36.8531
791	P35557	Q	38	P	NONSYN	0.485305	0.850347	0.0585426	-1.26713	100	2	6	0.129542	0.0986021	0.902451	0.1295	0.0986021	0.129542	0.0986021		0.0986021	0.0697222	0.8286	0.699034	0.419723	0.1483	0.0688	0.995				36.8531
792	P35557	Q	38	E	NONSYN	0.456431	0.56601	0.206682	0.253667	100	2	6	1.27203	0.0879102	0.00917185	1.272	0.0879102	1.27203	0.0879102		0.0879102	0.0621619	0.7902	0.481866	0.539025	1.2657	0.0618	0.837				36.8531
793	P35557	Q	38	M	NONSYN	0.405062	0.9963	0.0425406	-0.514733	100	2	6	0.367024	0.162578	0.713405	0.367	0.162578	0.367024	0.162578		0.162578	0.11496	0.9124	0.545384	0.395565	0.4095	0.1104	0.587				36.8531
794	P35557	Q	38	W	NONSYN	0.471069	0.885484	0.0386826	-1.66657	100	2	6	1.1621	0.0503047	0.0188385	1.1621	0.0503047	1.1621	0.0503047		0.0503047	0.0355708	0.7827	0.379385	0.420446	1.1594	0.0354	1				36.8531
795	P35557	Q	38	H	NONSYN	0.484368	0.795666	0.101708	0.394967	100	2	6	0.583057	0.768401	0.416225	0.5831	0.768401	0.583057	0.768401		0.768401	0.543341	0.7841	0.201029	0.430157	0.7066	0.3373	0.988				36.8531
796	P35557	Q	38	Q	SYN																											36.8531
797	P35557	Q	38	*	STOP					100	2	6	-0.237018	0.05	0.984084	-0.237	0.05	-0.237018	0.05		0.05	0.0353553				-0.237	0.0354					36.8531
798	P35557	K	39	S	NONSYN	0.397994	1.05474	0.065466	-0.8266	100	2	6	0.555762	0.102764	0.455772	0.5558	0.102764	0.555762	0.102764		0.102764	0.0726648	0.9167	0.360914	0.396394	0.5675	0.0715	0.047				117.973
799	P35557	K	39	A	NONSYN	0.425378	0.671864	0.0373294	-0.8658	100	2	6	1.51497	0.23726	0.00175458	1.515	0.23726	1.51497	0.23726		0.23726	0.167768	0.8634	0.651597	0.407732	1.4206	0.1551	0				117.973
800	P35557	K	39	V	NONSYN	0.401837	0.810396	0.102955	-1.89813	100	2	6	1.21538	0.200977	0.0133246	1.2154	0.200977	1.21538	0.200977		0.200977	0.142112	0.8925	0.322869	0.445509	1.1856	0.1354	0.005				117.973
801	P35557	K	39	R	NONSYN	0.442564	1.20929	0.0720785	0.0142333	100	2	6	1.45601	0.0610169	0.00263994	1.456	0.0610169	1.45601	0.0610169		0.0610169	0.0431455	1.0793	0.376694	0.451763	1.4526	0.043	0				117.973
802	P35557	K	39	D	NONSYN	0.386807	1.05474	0.065466	-0.8266	100	2	6	0.36636	0.0650443	0.714173	0.3664	0.0650443	0.36636	0.0650443		0.0650443	0.0459932	0.9167	0.550315	0.396394	0.3737	0.0457	0.047				117.973
803	P35557	K	39	F	NONSYN	0.393914	1.1496	0.0537085	-1.91947	100	2	6	0.782401	0.0497312	0.17663	0.7824	0.0497312	0.782401	0.0497312		0.0497312	0.0351652	0.9872	0.204783	0.445893	0.7837	0.0351	0.404				117.973
804	P35557	K	39	T	NONSYN	0.442364	0.966601	0.0653006	-0.8377	100	2	6	0.630763	0.067971	0.349421	0.6308	0.067971	0.630763	0.067971		0.067971	0.0480627	0.9153	0.284507	0.396394	0.6349	0.0477	0.022				117.973
805	P35557	K	39	I	NONSYN	0.460394	0.961975	0.0508714	-1.92787	100	2	6	1.34527	0.0883961	0.00561793	1.3453	0.0883961	1.34527	0.0883961		0.0883961	0.0625055	0.9153	0.430001	0.385244	1.3342	0.0617	0.007				117.973
806	P35557	K	39	L	NONSYN	0.435675	0.919474	0.112415	-1.8765	100	2	6	0.888145	0.0609711	0.100207	0.8881	0.0609711	0.888145	0.0609711		0.0609711	0.0431131	0.9077	0.0195338	0.455473	0.8883	0.0429	0.001				117.973
807	P35557	K	39	K	SYN																											117.973
808	P35557	K	39	G	NONSYN	0.392984	0.850531	0.114125	-1.58847	100	2	6	1.20192	0.161693	0.0145495	1.2019	0.161693	1.20192	0.161693		0.161693	0.114334	0.8994	0.302495	0.463544	1.1846	0.111	0.047				117.973
809	P35557	K	39	Y	NONSYN	0.394479	1.10182	0.0624738	-1.7455	100	2	6	0.197771	0.423396	0.86462	0.1978	0.423396	0.197771	0.423396		0.423396	0.299386	0.9339	0.736105	0.39832	0.4635	0.2393	0.019				117.973
810	P35557	K	39	N	NONSYN	0.456036	1.0678	0.0631097	-0.505167	100	2	6	1.58641	0.27706	0.0010635	1.5864	0.27706	1.58641	0.27706		0.27706	0.195911	0.9211	0.665321	0.396664	1.4559	0.1757	0.153				117.973
811	P35557	K	39	C	NONSYN	0.453552	1.13742	0.0248694	-2.28713	100	2	6	0.844136	0.0633816	0.127802	0.8441	0.0633816	0.844136	0.0633816		0.0633816	0.0448175	0.9572	0.11311	0.376256	0.8457	0.0445	0.001				117.973
812	P35557	K	39	P	NONSYN	0.278706	0.711855	0.0362377	-0.977967	100	2	6	0.304324	0.245324	0.77986	0.3043	0.245324	0.304324	0.245324		0.245324	0.17347	0.8577	0.553384	0.405909	0.3898	0.1595	0.327				117.973
813	P35557	K	39	E	NONSYN	0.402022	1.01699	0.0742509	-0.165333	100	2	6	1.13267	0.0695591	0.0227565	1.1327	0.0695591	1.13267	0.0695591		0.0695591	0.0491857	0.9167	0.215993	0.394314	1.1294	0.0488	0				117.973
814	P35557	K	39	M	NONSYN	0.439981	0.433816	0.0619295	-0.941933	100	2	6	1.13844	0.121599	0.0219313	1.1384	0.121599	1.13844	0.121599		0.121599	0.0859834	0.7156	0.422833	0.424137	1.1218	0.0843	0.319				117.973
815	P35557	K	39	W	NONSYN	0.416929	0.990603	0.0281901	-2.21683	100	2	6	1.28459	0.0290804	0.0084368	1.2846	0.0290804	1.28459	0.0290804		0.0290804	0.020563	0.8628	0.421838	0.385449	1.2834	0.0205	0.967				117.973
816	P35557	K	39	H	NONSYN	0.44367	0.837366	0.0601586	-0.8413	100	2	6	1.01847	0.127405	0.0465085	1.0185	0.127405	1.01847	0.127405		0.127405	0.0900888	0.8994	0.119043	0.402429	1.0128	0.0879	0				117.973
817	P35557	K	39	Q	NONSYN	0.486752	1.3917	0.0688492	0.195533	100	2	6	0.908789	0.109156	0.0891222	0.9088	0.109156	0.908789	0.109156		0.109156	0.0771848	1.0881	0.179313	0.44526	0.914	0.0761	0.011				117.973
818	P35557	K	39	*	STOP																											117.973
819	P35557	E	40	S	NONSYN	0.438267	0.184605	0.11351	-0.674767	100	2	6	0.871315	0.0632653	0.110099	0.8713	0.0632653	0.871315	0.0632653		0.0632653	0.0447353	0.3023	0.569026	0.407275	0.8645	0.0445	1				8.84173
820	P35557	E	40	A	NONSYN	0.472539	0.47096	0.0523494	-0.8022	100	2	6	1.44183	0.156313	0.00291059	1.4418	0.156313	1.44183	0.156313		0.156313	0.11053	0.409	1.03285	0.418056	1.3743	0.1069	1				8.84173
821	P35557	E	40	V	NONSYN	0.514858	0.963731	0.0839874	-1.66697	100	2	6	0.128229	0.0934146	0.903072	0.1282	0.0934146	0.128229	0.0934146		0.0934146	0.0660541	0.7657	0.637452	0.442545	0.1421	0.0653	1				8.84173
822	P35557	E	40	R	NONSYN	0.451306	0.610467	0.111217	-0.721133	100	2	6	0.164245	0.183605	0.884622	0.1642	0.183605	0.164245	0.183605		0.183605	0.129828	0.6461	0.481856	0.491929	0.1956	0.1255	1				8.84173
823	P35557	E	40	D	NONSYN	0.480006	0.466836	0.0572897	-0.0201667	100	2	6	1.27799	0.230933	0.00881548	1.278	0.230933	1.27799	0.230933		0.230933	0.163295	0.4513	0.826664	0.405285	1.1625	0.1515	0.999				8.84173
824	P35557	E	40	F	NONSYN	0.41341	0.279096	0.0397232	-2.44313	100	2	6	-0.0359414	0.156228	0.95695	-0.0359	0.156228	-0.0359414	0.156228		0.156228	0.11047	0.3005	0.33648	0.351239	-0.0057	0.1054	1				8.84173
825	P35557	E	40	T	NONSYN	0.407087	0.51149	0.0767487	-0.976867	100	2	6	0.593322	0.105056	0.401546	0.5933	0.105056	0.593322	0.105056		0.105056	0.0742858	0.5069	0.0864412	0.433345	0.5909	0.0732	1				8.84173
826	P35557	E	40	I	NONSYN	0.377366	-0.0312917	0.0924962	-2.3963	100	2	6	0.854826	0.10432	0.120577	0.8548	0.10432	0.854826	0.10432		0.10432	0.0737654	0.1067	0.74817	0.279261	0.806	0.0713	1				8.84173
827	P35557	E	40	L	NONSYN	0.430922	0.232777	0.0927621	-2.37563	100	2	6	0.062619	0.0999799	0.929762	0.0626	0.0999799	0.062619	0.0999799		0.0999799	0.0706965	0.2585	0.195863	0.361961	0.0698	0.0694	1				8.84173
828	P35557	E	40	K	NONSYN	0.489008	0.420295	0.105991	-0.621767	100	2	6	0.204946	0.203314	0.859956	0.2049	0.203314	0.204946	0.203314		0.203314	0.143764	0.3756	0.170635	0.414055	0.2233	0.1358	1				8.84173
829	P35557	E	40	G	NONSYN	0.452264	0.198917	0.0908925	-1.9225	100	2	6	2.41794	0.274933	2.02345e-06	2.4179	0.274933	2.41794	0.274933		0.274933	0.194407	0.2585	2.15946	0.367606	1.946	0.1719	1				8.84173
830	P35557	E	40	Y	NONSYN	0.467148	1.1118	0.073207	-2.21377	100	2	6	-0.0763357	0.369432	0.964791	-0.0763	0.369432	-0.0763357	0.369432		0.369432	0.261228	0.8051	0.881386	0.403574	0.1839	0.2193	1				8.84173
831	P35557	E	40	N	NONSYN	0.49453	0.256606	0.113368	-0.6559	100	2	6	0.655313	0.0676812	0.316829	0.6553	0.0676812	0.655313	0.0676812		0.0676812	0.0478578	0.333	0.322347	0.419203	0.6512	0.0475	1				8.84173
832	P35557	E	40	C	NONSYN	0.426324	-0.017827	0.0482627	-2.5622	100	2	6	1.17858	0.0621157	0.0169336	1.1786	0.0621157	1.17858	0.0621157		0.0621157	0.0439224	0.1067	1.07193	0.263389	1.1496	0.0433	1				8.84173
833	P35557	E	40	P	NONSYN	0.278478	0.721128	0.0495518	-1.21097	100	2	6	-0.0716075	0.218819	0.963953	-0.0716	0.218819	-0.0716075	0.218819		0.218819	0.154729	0.7002	0.771803	0.422185	0.0198	0.1453	1				8.84173
834	P35557	E	40	E	SYN					100	2	6	0.829208	0.05	0.138482	0.8292	0.05	0.829208	0.05		0.05	0.0353553				0.8292	0.0354					8.84173
835	P35557	E	40	M	NONSYN	0.43184	0.823278	0.110754	-1.94403	100	2	6	0.544859	0.0591607	0.471696	0.5449	0.0591607	0.544859	0.0591607		0.0591607	0.0418329	0.7076	0.162731	0.468479	0.5461	0.0417	1				8.84173
836	P35557	E	40	W	NONSYN	0.388651	0.293835	0.0501585	-2.48433	100	2	6	-0.0801584	0.0867415	0.965454	-0.0802	0.0867415	-0.0801584	0.0867415		0.0867415	0.0613355	0.3053	0.385444	0.355404	-0.069	0.0604	1				8.84173
837	P35557	E	40	H	NONSYN	0.387469	0.563624	0.0484734	-0.665967	100	2	6	-0.265743	0.440034	0.986167	-0.2657	0.440034	-0.265743	0.440034		0.440034	0.311151	0.6093	0.875048	0.43437	0.031	0.2529	1				8.84173
838	P35557	E	40	Q	NONSYN	0.497924	0.784752	0.074038	-0.0287667	100	2	6	0.324247	0.117214	0.760098	0.3242	0.117214	0.324247	0.117214		0.117214	0.0828828	0.731	0.406782	0.406093	0.3405	0.0812	1				8.84173
839	P35557	E	40	*	STOP					100	2	6	-0.184835	0.05	0.979434	-0.1848	0.05	-0.184835	0.05		0.05	0.0353553				-0.1848	0.0354					8.84173
840	P35557	M	41	S	NONSYN	0.314945	0.254982	0.0722677	-1.52813	100	2	6	0.252822	0.140164	0.825106	0.2528	0.140164	0.252822	0.140164		0.140164	0.0991108	0.2845	0.0316838	0.363474	0.255	0.0956	1				0.180854
841	P35557	M	41	A	NONSYN	0.380402	0.00291351	0.0765737	-1.32507	100	2	6	0.523142	0.101973	0.503454	0.5231	0.101973	0.523142	0.101973		0.101973	0.072106	0.156	0.367095	0.335281	0.5069	0.0705	0.995				0.180854
842	P35557	M	41	V	NONSYN	0.433352	0.897852	0.0400187	-0.00973333	100	2	6	0.284522	0.19364	0.798244	0.2845	0.19364	0.284522	0.19364		0.19364	0.136924	0.7981	0.513542	0.400517	0.3383	0.1296	0.999				0.180854
843	P35557	M	41	R	NONSYN	0.413364	0.23357	0.0574375	-1.31277	100	2	6	-0.168827	0.237821	0.977744	-0.1688	0.237821	-0.168827	0.237821		0.237821	0.168165	0.2605	0.429311	0.358685	-0.0915	0.1523	1				0.180854
844	P35557	M	41	D	NONSYN		0.144792	0.0625143	-1.96587	100	2	6	-0.263609	0.398326	0.986022	-0.2636	0.398326	-0.263609	0.398326		0.398326	0.281659	0.242	0.505574	0.349165	-0.0643	0.2192	1				0.180854
845	P35557	M	41	F	NONSYN	0.302443	0.750961	0.140147	-0.4272	100	2	6	0.898329	0.137886	0.0945986	0.8983	0.137886	0.898329	0.137886		0.137886	0.0974998	0.7464	0.151916	0.517832	0.8931	0.0958	0.998				0.180854
846	P35557	M	41	T	NONSYN	0.442897	0.394139	0.0629612	-0.947967	100	2	6	1.14026	0.558254	0.0216775	1.1403	0.558254	1.14026	0.558254		0.558254	0.394745	0.3678	0.772493	0.384131	0.7435	0.2753	1				0.180854
847	P35557	M	41	I	NONSYN	0.509297	0.716659	0.0586546	0.1806														0.7072		0.402986	0.7072	0.403	0.998				0.180854
848	P35557	M	41	L	NONSYN	0.480241	0.670318	0.058169	-0.291667	100	2	6	0.967126	0.0736062	0.063392	0.9671	0.0736062	0.967126	0.0736062		0.0736062	0.0520475	0.802	0.165096	0.431335	0.9648	0.0517	0.84				0.180854
849	P35557	M	41	K	NONSYN	0.49086	0.0930201	0.0731423	-1.21703														0.1877		0.332889	0.1877	0.3329	1				0.180854
850	P35557	M	41	G	NONSYN	0.231307	0.0570577	0.11171	-2.03993	100	2	6	-0.000404364	0.0662235	0.948621	-0.0004	0.0662235	-0.000404364	0.0662235		0.0662235	0.0468271	0.1146	0.114959	0.287774	0.0026	0.0462	1				0.180854
851	P35557	M	41	Y	NONSYN		0.310855	0.0560712	-1.51377	100	2	6	0.0852024	0.238875	0.921486	0.0852	0.238875	0.0852024	0.238875		0.238875	0.16891	0.3403	0.255139	0.374082	0.1284	0.1539	1				0.180854
852	P35557	M	41	N	NONSYN	0.318258	0.132605	0.0744608	-1.72667														0.242		0.358588	0.242	0.3586	1				0.180854
853	P35557	M	41	C	NONSYN		0.100353	0.0783679	-1.5219	100	2	6	0.716709	0.0557282	0.242591	0.7167	0.0557282	0.716709	0.0557282		0.0557282	0.0394058	0.2067	0.509978	0.364695	0.7108	0.0392	1				0.180854
854	P35557	M	41	P	NONSYN	0.293965	0.137311	0.0734252	-1.64087	100	2	6	0.0710855	0.244577	0.926763	0.0711	0.244577	0.0710855	0.244577		0.244577	0.172942	0.244	0.172883	0.358588	0.1037	0.1558	1				0.180854
855	P35557	M	41	E	NONSYN	0.371563	0.0397738	0.0915058	-1.62207	100	2	6	0.363696	0.0783656	0.717242	0.3637	0.0783656	0.363696	0.0783656		0.0783656	0.0554129	0.1283	0.235365	0.298847	0.3559	0.0545	1				0.180854
856	P35557	M	41	M	SYN																											0.180854
857	P35557	M	41	W	NONSYN	0.173093	0.266901	0.0663787	-1.3791	100	2	6	-0.0752547	0.171286	0.964601	-0.0753	0.171286	-0.0752547	0.171286		0.171286	0.121117	0.2895	0.364726	0.372168	-0.0403	0.1152	1				0.180854
858	P35557	M	41	H	NONSYN		0.351578	0.0665887	-1.4892	100	2	6	-0.0369664	0.183957	0.957169	-0.037	0.183957	-0.0369664	0.183957		0.183957	0.130077	0.3434	0.380387	0.374082	0.0041	0.1229	1				0.180854
859	P35557	M	41	Q	NONSYN	0.138902	0.77437	0.143014	-0.3912	100	2	6	0.828102	0.0663068	0.139301	0.8281	0.0663068	0.828102	0.0663068		0.0663068	0.046886	0.731	0.0970735	0.517832	0.8273	0.0467	1				0.180854
860	P35557	M	41	*	STOP					100	2	6	-0.0359915	0.05	0.95696	-0.036	0.05	-0.0359915	0.05		0.05	0.0353553				-0.036	0.0354					0.180854
861	P35557	D	42	S	NONSYN	0.369077	1.68665	0.0988424	-0.950133	100	2	6	1.28893	0.122394	0.00819661	1.2889	0.122394	1.28893	0.122394		0.122394	0.0865455	1.2043	0.0846634	0.646266	1.2874	0.0858	0.926				50.7971
862	P35557	D	42	A	NONSYN	0.421625	0.859177	0.0683122	-1.49273	100	2	6	1.06749	0.106408	0.0343553	1.0675	0.106408	1.06749	0.106408		0.106408	0.0752419	0.8818	0.185704	0.406962	1.0613	0.074	0.904				50.7971
863	P35557	D	42	V	NONSYN	0.450608	1.03359	0.188785	-2.61153	100	2	6	0.860003	0.0885898	0.117201	0.86	0.0885898	0.860003	0.0885898		0.0885898	0.0626424	0.8801	0.0201204	0.530837	0.8603	0.0622	0.977				50.7971
864	P35557	D	42	R	NONSYN	0.358232	0.820059	0.0404248	-1.47213	100	2	6	1.18484	0.256721	0.0162599	1.1848	0.256721	1.18484	0.256721		0.256721	0.181529	0.8078	0.377068	0.420446	1.1256	0.1667	0.994				50.7971
865	P35557	D	42	D	SYN																											50.7971
866	P35557	D	42	F	NONSYN	0.296463	0.903559	0.189363	-2.61943	100	2	6	1.25009	0.0625683	0.0106054	1.2501	0.0625683	1.25009	0.0625683		0.0625683	0.0442425	0.7827	0.467383	0.540415	1.247	0.0441	1				50.7971
867	P35557	D	42	T	NONSYN	0.330411	1.34188	0.0393023	-1.23967	100	2	6	2.68432	0.280962	2.29993e-07	2.6843	0.280962	2.68432	0.280962		0.280962	0.19867	1.0535	1.63085	0.508057	2.468	0.185	0.951				50.7971
868	P35557	D	42	I	NONSYN	0.316949	0.862982	0.0546906	-2.71287	100	2	6	1.04915	0.180834	0.038505	1.0492	0.180834	1.04915	0.180834		0.180834	0.127869	0.8286	0.220579	0.403643	1.029	0.1219	0.997				50.7971
869	P35557	D	42	L	NONSYN	0.377138	0.894819	0.0486446	-2.7055	100	2	6	0.953645	0.209635	0.0686625	0.9536	0.209635	0.953645	0.209635		0.209635	0.148234	0.8368	0.116817	0.401691	0.9396	0.1391	0.994				50.7971
870	P35557	D	42	K	NONSYN	0.351704	1.51817	0.100252	-0.892533	100	2	6	1.79436	0.0996388	0.000239225	1.7944	0.0996388	1.79436	0.0996388		0.0996388	0.0704553	1.0452	0.749158	0.527378	1.7812	0.0698	0.957				50.7971
871	P35557	D	42	G	NONSYN	0.416166	1.64555	0.0931451	-1.42763	100	2	6	1.1638	0.0809537	0.0186328	1.1638	0.0809537	1.1638	0.0809537		0.0809537	0.0572429	1.2003	0.0364646	0.617574	1.1641	0.057	0.872				50.7971
872	P35557	D	42	Y	NONSYN	0.422411	1.06182	0.189637	-2.56097	100	2	6	0.787374	0.520153	0.172232	0.7874	0.520153	0.787374	0.520153		0.520153	0.367804	0.8304	0.0430459	0.539213	0.801	0.3038	1				50.7971
873	P35557	D	42	N	NONSYN	0.429501	0.855765	0.0791128	-0.2961	100	2	6	1.29322	0.863195	0.00796562	1.2932	0.863195	1.29322	0.863195		0.863195	0.610371	0.8818	0.411434	0.426705	1.0169	0.3497	0.808				50.7971
874	P35557	D	42	C	NONSYN	0.346136	0.954268	0.0685143	-2.72653	100	2	6	0.775299	0.0452141	0.183056	0.7753	0.0452141	0.775299	0.0452141		0.0452141	0.0319712	0.8504	0.0750884	0.402015	0.7758	0.0319	0.997				50.7971
875	P35557	D	42	P	NONSYN	0.290529	1.13871	0.0682243	-1.4699	100	2	6	0.228892	0.107419	0.843356	0.2289	0.107419	0.228892	0.107419		0.107419	0.0759566	0.9509	0.72202	0.397185	0.2544	0.0746	0.863				50.7971
876	P35557	D	42	E	NONSYN	0.486928	1.05447	0.216932	-0.3505	100	2	6	0.697101	0.103392	0.265058	0.6971	0.103392	0.697101	0.103392		0.103392	0.0731095	0.9388	0.241726	0.569285	0.701	0.0725	0.001				50.7971
877	P35557	D	42	M	NONSYN	0.288682	0.965824	0.125238	-2.50427	100	2	6	1.07537	0.797218	0.0327023	1.0754	0.797218	1.07537	0.797218		0.797218	0.563718	0.8149	0.260502	0.488303	0.9265	0.3691	0.999				50.7971
878	P35557	D	42	W	NONSYN	0.293321	0.926033	0.0661193	-2.7771	100	2	6	1.30467	0.0692864	0.00737904	1.3047	0.0692864	1.30467	0.0692864		0.0692864	0.0489929	0.7827	0.52196	0.40949	1.2973	0.0486	1				50.7971
879	P35557	D	42	H	NONSYN	0.43594	1.88083	0.0728092	-1.1262														1.2191		0.800908	1.2191	0.8009	0.997				50.7971
880	P35557	D	42	Q	NONSYN	0.359609	1.92254	0.0759561	-0.930167	100	2	6	0.581265	0.294939	0.418801	0.5813	0.294939	0.581265	0.294939		0.294939	0.208553	1.2256	0.644346	0.748788	0.6277	0.2009	0.967				50.7971
881	P35557	D	42	*	STOP					100	2	6	0.00520406	0.05	0.947167	0.0052	0.05	0.00520406	0.05		0.05	0.0353553				0.0052	0.0354					50.7971
882	P35557	R	43	S	NONSYN	0.403013	0.928433	0.0632285	-0.841667	100	2	6	0.804227	0.122547	0.157943	0.8042	0.122547	0.804227	0.122547		0.122547	0.0866535	0.7827	0.021516	0.421547	0.8034	0.0849	1				60.0618
883	P35557	R	43	A	NONSYN	0.318986	1.02757	0.0702498	-1.0746	100	2	6	0.590382	0.127026	0.405737	0.5904	0.127026	0.590382	0.127026		0.127026	0.0898208	0.8086	0.218257	0.420926	0.5999	0.0878	1				60.0618
884	P35557	R	43	V	NONSYN	0.39801	0.649572	0.0576195	-1.97117	100	2	6	1.38464	0.0872245	0.00430327	1.3846	0.0872245	1.38464	0.0872245		0.0872245	0.061677	0.6699	0.714731	0.411981	1.369	0.061	1				60.0618
885	P35557	R	43	R	SYN					100	2	6	1.55241	0.05	0.00135066	1.5524	0.05	1.55241	0.05		0.05	0.0353553				1.5524	0.0354					60.0618
886	P35557	R	43	D	NONSYN	0.112273	0.536014	0.0837956	-1.70693	100	2	6	0.114745	0.408683	0.909242	0.1147	0.408683	0.114745	0.408683		0.408683	0.288982	0.5661	0.451362	0.443932	0.2491	0.2422	1				60.0618
887	P35557	R	43	F	NONSYN	0.343625	0.950942	0.0651102	-2.15557	100	2	6	1.27759	0.0539358	0.00883897	1.2776	0.0539358	1.27759	0.0539358		0.0539358	0.0381384	0.7963	0.481324	0.400466	1.2733	0.038	1				60.0618
888	P35557	R	43	T	NONSYN	0.292233	0.755028	0.074499	-1.06143	100	2	6	1.40799	0.0711646	0.00367008	1.408	0.0711646	1.40799	0.0711646		0.0711646	0.050321	0.731	0.676964	0.427245	1.3987	0.05	1				60.0618
889	P35557	R	43	I	NONSYN	0.359281	1.15967	0.0618427	-2.1297	100	2	6	0.651413	0.101861	0.321909	0.6514	0.101861	0.651413	0.101861		0.101861	0.0720266	0.8813	0.229926	0.385029	0.6592	0.0708	1				60.0618
890	P35557	R	43	L	NONSYN	0.37752	1.01818	0.0544861	-1.86477	100	2	6	0.442897	0.150208	0.617501	0.4429	0.150208	0.442897	0.150208		0.150208	0.106213	0.8086	0.365742	0.414914	0.4654	0.1029	1				60.0618
891	P35557	R	43	K	NONSYN	0.499698	0.697619	0.0570757	-0.315833	100	2	6	0.251356	0.19728	0.826273	0.2514	0.19728	0.251356	0.19728		0.19728	0.139498	0.6786	0.427212	0.432635	0.2916	0.1328	0.998				60.0618
892	P35557	R	43	G	NONSYN	0.471035	1.08974	0.0481381	-1.865	100	2	6	0.228226	0.185172	0.843839	0.2282	0.185172	0.228226	0.185172		0.185172	0.130936	0.8182	0.589934	0.412962	0.2821	0.1248	1				60.0618
893	P35557	R	43	Y	NONSYN	0.390739	0.0936998	0.125138	-1.67217	100	2	6	1.44169	0.107427	0.00291348	1.4417	0.107427	1.44169	0.107427		0.107427	0.0759623	0.206	1.23569	0.396814	1.398	0.0746	1				60.0618
894	P35557	R	43	N	NONSYN	0.40709	0.936453	0.0496225	-0.6593	100	2	6	0.749931	0.189434	0.207408	0.7499	0.189434	0.749931	0.189434		0.189434	0.13395	0.7827	0.0327799	0.419594	0.753	0.1276	1				60.0618
895	P35557	R	43	C	NONSYN	0.394578	0.915262	0.0630736	-2.1974	100	2	6	1.13925	0.0515196	0.0218183	1.1392	0.0515196	1.13925	0.0515196		0.0515196	0.0364298	0.7827	0.356538	0.400466	1.1363	0.0363	1				60.0618
896	P35557	R	43	P	NONSYN	0.180067	0.594886	0.108743	-1.71617	100	2	6	-0.0618723	0.283834	0.962163	-0.0619	0.283834	-0.0618723	0.283834		0.283834	0.200701	0.6352	0.697043	0.484291	0.0403	0.1854	1				60.0618
897	P35557	R	43	E	NONSYN	0.277472	0.714847	0.0610276	-0.8858	100	2	6	1.44499	0.14121	0.00284814	1.445	0.14121	1.44499	0.14121		0.14121	0.0998502	0.7018	0.743172	0.431868	1.4073	0.0973	1				60.0618
898	P35557	R	43	M	NONSYN	0.370449	0.934201	0.0448563	-1.05327	100	2	6	0.870476	0.262199	0.110613	0.8705	0.262199	0.870476	0.262199		0.262199	0.185403	0.7827	0.087765	0.418973	0.8561	0.1695	1				60.0618
899	P35557	R	43	W	NONSYN	0.388414	1.10455	0.0340692	-2.13763	100	2	6	0.816778	0.241504	0.147912	0.8168	0.241504	0.816778	0.241504		0.241504	0.170769	0.8258	0.00906128	0.397311	0.8182	0.1569	1				60.0618
900	P35557	R	43	H	NONSYN	0.358084	0.992566	0.0620092	-0.453767	100	2	6	0.560145	0.0967739	0.449384	0.5601	0.0967739	0.560145	0.0967739		0.0967739	0.0684295	0.8086	0.248494	0.42267	0.5665	0.0675	1				60.0618
901	P35557	R	43	Q	NONSYN	0.367544	0.918354	0.0601806	-0.5823	100	2	6	0.782782	0.115702	0.17629	0.7828	0.115702	0.782782	0.115702		0.115702	0.0818136	0.7827	7.06586e-05	0.425078	0.7828	0.0803	1				60.0618
902	P35557	R	43	*	STOP					100	2	6	-0.489233	0.05	0.995237	-0.4892	0.05	-0.489233	0.05		0.05	0.0353553				-0.4892	0.0354					60.0618
903	P35557	G	44	S	NONSYN	0.368375	0.304407	0.117986	-0.9379	100	2	6	-0.379373	0.317143	0.992003	-0.3794	0.317143	-0.379373	0.317143		0.317143	0.224254	0.3574	0.736731	0.425039	-0.2189	0.1983	1				0.719549
904	P35557	G	44	A	NONSYN	0.408927	0.030285	0.133067	-1.0059	100	2	6	0.442993	0.180074	0.617371	0.443	0.180074	0.442993	0.180074		0.180074	0.127332	0.2171	0.225884	0.412403	0.4233	0.1217	1				0.719549
905	P35557	G	44	V	NONSYN	0.398857	-0.10624	0.110808	-2.72193	100	2	6	0.0115964	0.0963408	0.945461	0.0116	0.0963408	0.0115964	0.0963408		0.0963408	0.0681232	0.0851	0.073471	0.294796	0.0153	0.0664	1				0.719549
906	P35557	G	44	R	NONSYN	0.336265	-0.22856	0.137343	-1.94703	100	2	6	0.0746376	0.14513	0.925469	0.0746	0.14513	0.0746376	0.14513		0.14513	0.102622	0.086	0.0113496	0.303334	0.0758	0.0972	1				0.719549
907	P35557	G	44	D	NONSYN	0.362329	0.0122119	0.104247	-1.5976														0.1269		0.298847	0.1269	0.2988	1				0.719549
908	P35557	G	44	F	NONSYN	0.370921	0.0237005	0.0595	-2.71787	100	2	6	-0.378225	0.40813	0.991959	-0.3782	0.40813	-0.378225	0.40813		0.40813	0.288592	0.1067	0.484881	0.269069	-0.1188	0.1968	1				0.719549
909	P35557	G	44	T	NONSYN	0.21963	0.0931099	0.087238	-1.7053	100	2	6	-0.168056	0.282291	0.977659	-0.1681	0.282291	-0.168056	0.282291		0.282291	0.19961	0.1857	0.35378	0.345404	-0.0795	0.1728	1				0.719549
910	P35557	G	44	I	NONSYN	0.296864	-0.10624	0.110808	-2.72193	100	2	6	0.0358571	0.333358	0.938479	0.0359	0.333358	0.0358571	0.333358		0.333358	0.23572	0.0851	0.0492103	0.294796	0.055	0.1841	1				0.719549
911	P35557	G	44	L	NONSYN	0.336706	-0.159049	0.104932	-2.6893	100	2	6	0.170023	0.179165	0.881378	0.17	0.179165	0.170023	0.179165		0.179165	0.126689	0.0833	0.0867551	0.294796	0.1565	0.1164	1				0.719549
912	P35557	G	44	K	NONSYN	0.400745	0.102054	0.0978588	-1.7154	100	2	6	-0.194888	0.210481	0.980428	-0.1949	0.210481	-0.194888	0.210481		0.210481	0.148833	0.1939	0.388836	0.363511	-0.1391	0.1377	1				0.719549
913	P35557	G	44	G	SYN					100	2	6	1.13261	0.05	0.0227647	1.1326	0.05	1.13261	0.05		0.05	0.0353553				1.1326	0.0354					0.719549
914	P35557	G	44	Y	NONSYN	0.280897	-0.0655351	0.107484	-2.6749	100	2	6	-0.110518	0.149475	0.970292	-0.1105	0.149475	-0.110518	0.149475		0.149475	0.105695	0.1048	0.215304	0.294796	-0.086	0.0995	1				0.719549
915	P35557	G	44	N	NONSYN	0.382876	-0.0437559	0.0992496	-0.891	100	2	6	0.665116	0.416944	0.304239	0.6651	0.416944	0.665116	0.416944		0.416944	0.294824	0.1485	0.516634	0.344963	0.447	0.2241	1				0.719549
916	P35557	G	44	C	NONSYN	0.367299	0.216552	0.0857853	-2.43843	100	2	6	0.93662	0.447099	0.075877	0.9366	0.447099	0.93662	0.447099		0.447099	0.316147	0.2585	0.678138	0.361961	0.6432	0.2381	1				0.719549
917	P35557	G	44	P	NONSYN	0.202126	0.0187612	0.0934985	-1.89683	100	2	6	-0.667325	0.450826	0.997888	-0.6673	0.450826	-0.667325	0.450826		0.450826	0.318782	0.1067	0.773982	0.284906	-0.237	0.2124	1				0.719549
918	P35557	G	44	E	NONSYN	0.410881	-0.079414	0.120955	-1.94353	100	2	6	-0.372799	0.311864	0.991748	-0.3728	0.311864	-0.372799	0.311864		0.311864	0.220521	0.0872	0.459978	0.287905	-0.2027	0.1751	1				0.719549
919	P35557	G	44	M	NONSYN	0.287838	0.345413	0.15371	-2.275	100	2	6	-0.128885	0.317869	0.97288	-0.1289	0.317869	-0.128885	0.317869		0.317869	0.224767	0.3396	0.468531	0.419496	-0.0244	0.1981	1				0.719549
920	P35557	G	44	W	NONSYN	0.355895	0.273111	0.13128	-2.45397	100	2	6	0.766945	0.148803	0.190834	0.7669	0.148803	0.766945	0.148803		0.148803	0.105219	0.3005	0.466406	0.413922	0.7386	0.102	1				0.719549
921	P35557	G	44	H	NONSYN	0.321829	-0.321829	0.133659	-1.9333	100	2	6	0.354445	0.19757	0.727729	0.3544	0.19757	0.354445	0.19757		0.19757	0.139703	0.086	0.268458	0.303334	0.3075	0.1269	1				0.719549
922	P35557	G	44	Q	NONSYN	0.297542	-0.155406	0.104883	-1.7754	100	2	6	0.39958	0.267626	0.674142	0.3996	0.267626	0.39958	0.267626		0.267626	0.18924	0.0833	0.316312	0.294779	0.3073	0.1592	1				0.719549
923	P35557	G	44	*	STOP					100	2	6	0.0451252	0.05	0.935587	0.0451	0.05	0.0451252	0.05		0.05	0.0353553				0.0451	0.0354					0.719549
924	P35557	L	45	S	NONSYN	0.369669	0.0762135	0.088116	-1.85013	100	2	6	0.883259	0.12616	0.102998	0.8833	0.12616	0.883259	0.12616		0.12616	0.0892086	0.137	0.746273	0.30612	0.8248	0.0856	1				6.13279
925	P35557	L	45	A	NONSYN	0.280012	-0.0173211	0.0592975	-1.36207	100	2	6	0.548546	0.104071	0.466308	0.5485	0.104071	0.548546	0.104071		0.104071	0.0735891	0.1269	0.421599	0.28658	0.5225	0.0713	1				6.13279
926	P35557	L	45	V	NONSYN	0.450068	-0.148848	0.0741358	-0.678733	100	2	6	0.025174	0.278497	0.941656	0.0252	0.278497	0.025174	0.278497		0.278497	0.196927	0.1951	0.169935	0.346302	0.0667	0.1712	0.998				6.13279
927	P35557	L	45	R	NONSYN	0.279233	0.319986	0.0884156	-1.83513	100	2	6	0.151943	0.122329	0.891261	0.1519	0.122329	0.151943	0.122329		0.122329	0.0864996	0.3434	0.191477	0.379686	0.1614	0.0843	1				6.13279
928	P35557	L	45	D	NONSYN	0.157094	-0.138606	0.168735	-2.51233	100	2	6	-0.0434629	0.149482	0.958532	-0.0435	0.149482	-0.0434629	0.149482		0.149482	0.1057	0.0974	0.140845	0.318901	-0.0295	0.1003	1				6.13279
929	P35557	L	45	F	NONSYN	0.463425	-0.0700899	0.0943777	-0.233133														0.2182		0.38261	0.2182	0.3826	1				6.13279
930	P35557	L	45	T	NONSYN	0.320507	0.196384	0.0430779	-1.38177	100	2	6	-0.092571	0.201791	0.967522	-0.0926	0.201791	-0.092571	0.201791		0.201791	0.142688	0.2605	0.353056	0.358206	-0.0442	0.1326	1				6.13279
931	P35557	L	45	I	NONSYN	0.359946	-0.0928321	0.0864233	-0.8449	100	2	6	-0.142873	0.205058	0.974696	-0.1429	0.205058	-0.142873	0.205058		0.205058	0.144998	0.1899	0.33278	0.361059	-0.0967	0.1346	0.998				6.13279
932	P35557	L	45	L	SYN					100	2	6	0.633072	0.05	0.346296	0.6331	0.05	0.633072	0.05		0.05	0.0353553				0.6331	0.0354					6.13279
933	P35557	L	45	K	NONSYN	0.166378	0.343747	0.0889467	-1.8327	100	2	6	0.0806593	0.115191	0.923223	0.0807	0.115191	0.0806593	0.115191		0.115191	0.0814522	0.3434	0.262761	0.382173	0.0921	0.0797	1				6.13279
934	P35557	L	45	G	NONSYN	0.337578	-0.0880837	0.171155	-2.53547	100	2	6	-0.195029	0.0868403	0.980441	-0.195	0.0868403	-0.195029	0.0868403		0.0868403	0.0614054	0.1013	0.296321	0.318901	-0.1844	0.0603	1				6.13279
935	P35557	L	45	Y	NONSYN	0.393229	0.235894	0.0567452	-1.37107	100	2	6	-0.211099	0.127129	0.981927	-0.2111	0.127129	-0.211099	0.127129		0.127129	0.0898937	0.2643	0.475415	0.360158	-0.1832	0.0872	1				6.13279
936	P35557	L	45	N	NONSYN	0.179063	-0.0423654	0.17204	-2.4369	100	2	6	-0.00883731	0.195871	0.950731	-0.0088	0.195871	-0.00883731	0.195871		0.195871	0.138501	0.1189	0.127737	0.305911	0.0129	0.1262	1				6.13279
937	P35557	L	45	C	NONSYN	0.344482	0.0168897	0.113981	-1.3949	100	2	6	0.251707	0.0800636	0.825995	0.2517	0.0800636	0.251707	0.0800636		0.0800636	0.0566135	0.1269	0.12476	0.299601	0.2474	0.0556	1				6.13279
938	P35557	L	45	P	NONSYN	0.310124	-0.0852979	0.22175	-2.28397	100	2	6	0.279883	0.242151	0.802371	0.2799	0.242151	0.279883	0.242151		0.242151	0.171226	0.1199	0.159979	0.425122	0.2576	0.1588	1				6.13279
939	P35557	L	45	E	NONSYN	0.223351	0.0253391	0.0762101	-2.4328	100	2	6	-0.211951	0.683068	0.982003	-0.212	0.683068	-0.211951	0.683068		0.683068	0.483002	0.1067	0.318607	0.267119	0.032	0.2338	1				6.13279
940	P35557	L	45	M	NONSYN	0.485555	-0.0700899	0.0943777	-0.233133														0.2182		0.38261	0.2182	0.3826	1				6.13279
941	P35557	L	45	W	NONSYN	0.288854	0.371954	0.0495253	-1.86773	100	2	6	-0.00396191	0.333956	0.949522	-0.004	0.333956	-0.00396191	0.333956		0.333956	0.236142	0.3434	0.347382	0.36482	0.0986	0.1982	1				6.13279
942	P35557	L	45	H	NONSYN	0.297255	0.170829	0.0694703	-1.97863	100	2	6	-0.0351057	0.616579	0.95677	-0.0351	0.616579	-0.0351057	0.616579		0.616579	0.435987	0.242	0.277071	0.347965	0.1342	0.272	1				6.13279
943	P35557	L	45	Q	NONSYN	0.32253	0.26543	0.0845798	-1.5422	100	2	6	-0.286777	0.454818	0.987512	-0.2868	0.454818	-0.286777	0.454818		0.454818	0.321605	0.2911	0.577868	0.378834	-0.0447	0.2452	1				6.13279
944	P35557	L	45	*	STOP																											6.13279
945	P35557	R	46	S	NONSYN	0.403013	1.18474	0.0411801	-0.841667	100	2	6	1.40294	0.197336	0.00379894	1.4029	0.197336	1.40294	0.197336		0.197336	0.139538	1.0387	0.36423	0.50988	1.3776	0.1346	0.151				94.0712
946	P35557	R	46	A	NONSYN	0.318986	1.23995	0.0963171	-1.0746	100	2	6	1.42332	0.111855	0.00330473	1.4233	0.111855	1.42332	0.111855		0.111855	0.0790937	1.0821	0.341181	0.501655	1.415	0.0781	0.089				94.0712
947	P35557	R	46	V	NONSYN	0.39801	0.938396	0.0517685	-1.97117	100	2	6	0.385535	0.108708	0.691457	0.3855	0.108708	0.385535	0.108708		0.108708	0.0768679	0.8996	0.514024	0.382783	0.4055	0.0754	0.332				94.0712
948	P35557	R	46	R	SYN					100	2	6	0.221966	0.05	0.848324	0.222	0.05	0.221966	0.05		0.05	0.0353553				0.222	0.0354					94.0712
949	P35557	R	46	D	NONSYN	0.112273	0.460393	0.0865322	-1.70693	100	2	6	1.24145	0.089331	0.0112275	1.2415	0.089331	1.24145	0.089331		0.089331	0.0631666	0.7143	0.527148	0.448792	1.2312	0.0626	0.321				94.0712
950	P35557	R	46	F	NONSYN	0.343625	0.447794	0.0365392	-2.15557	100	2	6	0.932735	0.0545791	0.077615	0.9327	0.0545791	0.932735	0.0545791		0.0545791	0.0385933	0.7134	0.219364	0.401725	0.9307	0.0384	0.572				94.0712
951	P35557	R	46	T	NONSYN	0.292233	1.19364	0.0861145	-1.06143	100	2	6	1.56223	0.21451	0.00126075	1.5622	0.21451	1.56223	0.21451		0.21451	0.151681	1.0387	0.523524	0.518445	1.521	0.1456	0.263				94.0712
952	P35557	R	46	I	NONSYN	0.359281	0.509551	0.0357729	-2.1297	100	2	6	0.747466	0.0630576	0.209892	0.7475	0.0630576	0.747466	0.0630576		0.0630576	0.0445885	0.7543	0.00681665	0.401725	0.7475	0.0443	0.582				94.0712
953	P35557	R	46	L	NONSYN	0.37752	0.73582	0.0517568	-1.86477	100	2	6	0.512533	0.126613	0.518923	0.5125	0.126613	0.512533	0.126613		0.126613	0.089529	0.8701	0.357524	0.399897	0.5296	0.0874	0.164				94.0712
954	P35557	R	46	K	NONSYN	0.499698	0.972364	0.108117	-0.315833	100	2	6	0.698844	0.113241	0.26301	0.6988	0.113241	0.698844	0.113241		0.113241	0.0800734	0.9178	0.218991	0.462331	0.7052	0.0789	0				94.0712
955	P35557	R	46	G	NONSYN	0.471035	0.450025	0.0441077	-1.865	100	2	6	1.36992	0.170967	0.00475545	1.3699	0.170967	1.36992	0.170967		0.170967	0.120892	0.7156	0.654309	0.416173	1.319	0.1161	0.263				94.0712
956	P35557	R	46	Y	NONSYN	0.390739	0.723542	0.0867917	-1.67217	100	2	6	0.452005	0.084679	0.605045	0.452	0.084679	0.452005	0.084679		0.084679	0.0598771	0.8434	0.391366	0.444378	0.459	0.0593	0.248				94.0712
957	P35557	R	46	N	NONSYN	0.40709	1.27484	0.0544948	-0.6593	100	2	6	1.20391	0.0887222	0.0143621	1.2039	0.0887222	1.20391	0.0887222		0.0887222	0.062736	1.0847	0.119192	0.481257	1.2019	0.0622	0.321				94.0712
958	P35557	R	46	C	NONSYN	0.394578	0.630194	0.0290531	-2.1974	100	2	6	0.562876	0.0667557	0.445411	0.5629	0.0667557	0.562876	0.0667557		0.0667557	0.0472034	0.7249	0.16207	0.401725	0.5651	0.0469	0.975				94.0712
959	P35557	R	46	P	NONSYN	0.180067	1.02113	0.0496546	-1.71617	100	2	6	-0.440744	0.313657	0.994022	-0.4407	0.313657	-0.440744	0.313657		0.313657	0.221789	0.9103	1.35108	0.394091	-0.1158	0.1933	0.771				94.0712
960	P35557	R	46	E	NONSYN	0.277472	1.34339	0.0574093	-0.8858	100	2	6	0.926977	0.100703	0.0802554	0.927	0.100703	0.926977	0.100703		0.100703	0.071208	1.0881	0.161124	0.495651	0.9302	0.0705	0.028				94.0712
961	P35557	R	46	M	NONSYN	0.370449	1.46283	0.0735858	-1.05327	100	2	6	0.754673	0.286408	0.20269	0.7547	0.286408	0.754673	0.286408		0.286408	0.202521	1.0838	0.329161	0.484584	0.8036	0.1869	0.924				94.0712
962	P35557	R	46	W	NONSYN	0.388414	0.688579	0.0322942	-2.13763	100	2	6	0.210382	0.0907655	0.856329	0.2104	0.0907655	0.210382	0.0907655		0.0907655	0.0641809	0.7266	0.516182	0.401725	0.2232	0.0634	0.977				94.0712
963	P35557	R	46	H	NONSYN	0.358084	0.783157	0.10959	-0.453767	100	2	6	1.4946	0.066118	0.00202159	1.4946	0.066118	1.4946	0.066118		0.066118	0.0467525	0.8859	0.608661	0.458788	1.4883	0.0465	0.001				94.0712
964	P35557	R	46	Q	NONSYN	0.367544	1.2085	0.0352644	-0.5823	100	2	6	0.218585	0.445158	0.8507	0.2186	0.445158	0.218585	0.445158		0.445158	0.314774	1.0793	0.860733	0.484458	0.4741	0.264	0.149				94.0712
965	P35557	R	46	*	STOP					100	2	6	-0.0124561	0.05	0.951611	-0.0125	0.05	-0.0124561	0.05		0.05	0.0353553				-0.0125	0.0354					94.0712
966	P35557	L	47	S	NONSYN	0.369669	1.3559	0.0670454	-1.85013	100	2	6	1.21849	0.324182	0.0130556	1.2185	0.324182	1.21849	0.324182		0.324182	0.229231	1.0452	0.173288	0.503757	1.1888	0.2086	0.995				112.613
967	P35557	L	47	A	NONSYN	0.280012	1.31976	0.0407341	-1.36207	100	2	6	1.54715	0.152343	0.00140139	1.5472	0.152343	1.54715	0.152343		0.152343	0.107722	1.0758	0.471321	0.491267	1.5255	0.1052	0.931				112.613
968	P35557	L	47	V	NONSYN	0.450068	1.04151	0.0275617	0.4434	100	2	6	0.801248	0.126559	0.160399	0.8012	0.126559	0.801248	0.126559		0.126559	0.089491	0.9167	0.115427	0.350948	0.8083	0.0867	0.002				112.613
969	P35557	L	47	R	NONSYN	0.279233	1.2257	0.0800606	-1.83513	100	2	6	1.6091	0.265765	0.00090599	1.6091	0.265765	1.6091	0.265765		0.265765	0.187924	1.0306	0.578488	0.503757	1.5384	0.1761	0.983				112.613
970	P35557	L	47	D	NONSYN	0.157094	0.637485	0.113675	-2.51233	100	2	6	0.0707042	0.204303	0.926901	0.0707	0.204303	0.0707042	0.204303		0.204303	0.144464	0.6786	0.607864	0.477842	0.1216	0.1383	0.998				112.613
971	P35557	L	47	F	NONSYN	0.463425	0.91282	0.0361953	0.4895	100	2	6	1.18732	0.0781609	0.0160009	1.1873	0.0781609	1.18732	0.0781609		0.0781609	0.0552681	0.8406	0.34671	0.400776	1.1808	0.0547	0.974				112.613
972	P35557	L	47	T	NONSYN	0.320507	1.44823	0.0382735	-1.38177	100	2	6	1.16174	0.163425	0.0188817	1.1617	0.163425	1.16174	0.163425		0.163425	0.115559	1.0838	0.0779069	0.484105	1.1575	0.1124	0.891				112.613
973	P35557	L	47	I	NONSYN	0.359946	1.05725	0.0378052	0.277233	100	2	6	0.754023	0.0629662	0.203332	0.754	0.0629662	0.754023	0.0629662		0.0629662	0.0445238	0.9167	0.162652	0.369316	0.7564	0.0442	0.002				112.613
974	P35557	L	47	L	SYN					100	2	6	0.900751	0.05	0.0933053	0.9008	0.05	0.900751	0.05		0.05	0.0353553				0.9008	0.0354					112.613
975	P35557	L	47	K	NONSYN	0.166378	1.26397	0.0993947	-1.8327	100	2	6	1.49426	0.0904326	0.0020264	1.4943	0.0904326	1.49426	0.0904326		0.0904326	0.0639455	1.0804	0.413808	0.499876	1.4876	0.0634	0.85				112.613
976	P35557	L	47	G	NONSYN	0.337578	0.371753	0.121439	-2.53547	100	2	6	0.8679	0.0942433	0.112204	0.8679	0.0942433	0.8679	0.0942433		0.0942433	0.0666401	0.4305	0.437404	0.469317	0.8593	0.066	0.995				112.613
977	P35557	L	47	Y	NONSYN	0.393229	1.43937	0.0532624	-1.37107	100	2	6	1.18832	0.0448456	0.0158963	1.1883	0.0448456	1.18832	0.0448456		0.0448456	0.0317106	1.0838	0.10449	0.486057	1.1879	0.0316	0.9				112.613
978	P35557	L	47	N	NONSYN	0.179063	0.542029	0.139624	-2.4369	100	2	6	0.692329	0.0749391	0.270709	0.6923	0.0749391	0.692329	0.0749391		0.0749391	0.05299	0.5911	0.101223	0.516487	0.6913	0.0527	0.998				112.613
979	P35557	L	47	C	NONSYN	0.344482	1.14254	0.0546759	-1.3949	100	2	6	1.60922	0.0338842	0.000905183	1.6092	0.0338842	1.60922	0.0338842		0.0338842	0.0239597	0.8492	0.760012	0.421196	1.6068	0.0239	1				112.613
980	P35557	L	47	P	NONSYN	0.310124	0.537313	0.114183	-2.28397	100	2	6	0.405959	0.352029	0.666099	0.406	0.352029	0.405959	0.352029		0.352029	0.248922	0.5953	0.189327	0.476871	0.4465	0.2207	0.998				112.613
981	P35557	L	47	E	NONSYN	0.223351	0.655396	0.0876933	-2.4328	100	2	6	0.352227	0.467012	0.730204	0.3522	0.467012	0.352227	0.467012		0.467012	0.330227	0.7073	0.355114	0.432882	0.4829	0.2626	0.993				112.613
982	P35557	L	47	M	NONSYN	0.485555	0.914196	0.0380724	0.155667	100	2	6	1.18319	0.0599984	0.0164355	1.1832	0.0599984	1.18319	0.0599984		0.0599984	0.0424253	0.89	0.293151	0.388655	1.1797	0.0422	0.896				112.613
983	P35557	L	47	W	NONSYN	0.288854	1.44062	0.101078	-1.86773	100	2	6	0.964335	0.045854	0.0644525	0.9643	0.045854	0.964335	0.045854		0.045854	0.0324237	0.9911	0.0267541	0.519742	0.9644	0.0324	1				112.613
984	P35557	L	47	H	NONSYN	0.297255	1.16977	0.106127	-1.97863	100	2	6	0.567383	0.104706	0.438861	0.5674	0.104706	0.567383	0.104706		0.104706	0.0740381	0.8967	0.329308	0.444133	0.5763	0.073	0.999				112.613
985	P35557	L	47	Q	NONSYN	0.32253	1.37357	0.0383398	-1.5422	100	2	6	0.692142	0.169088	0.270931	0.6921	0.169088	0.692142	0.169088		0.169088	0.119563	1.0452	0.353064	0.50953	0.7106	0.1164	0.995				112.613
986	P35557	L	47	*	STOP					100	2	6	-0.280358	0.05	0.987116	-0.2804	0.05	-0.280358	0.05		0.05	0.0353553				-0.2804	0.0354					112.613	C	73
987	P35557	E	48	S	NONSYN	0.438267	1.05891	0.0514132	-0.674767	100	2	6	0.322787	0.109478	0.761588	0.3228	0.109478	0.322787	0.109478		0.109478	0.0774126	0.8934	0.570594	0.40536	0.3429	0.076	0.938				131.952
988	P35557	E	48	A	NONSYN	0.472539	1.32656	0.0611437	-0.8022	100	2	6	1.0659	0.189055	0.034697	1.0659	0.189055	1.0659	0.189055		0.189055	0.133682	1.0838	0.0179314	0.492049	1.0671	0.129	0.919				131.952
989	P35557	E	48	V	NONSYN	0.514858	0.986107	0.04416	-1.84	100	2	6	0.832335	0.130655	0.136187	0.8323	0.130655	0.832335	0.130655		0.130655	0.0923868	0.8628	0.0304217	0.399897	0.8339	0.09	0.98				131.952
990	P35557	E	48	R	NONSYN	0.451306	1.00983	0.0623389	-0.721133	100	2	6	1.21314	0.115634	0.0135215	1.2131	0.115634	1.21314	0.115634		0.115634	0.0817657	0.8628	0.350382	0.409685	1.1997	0.0802	0.995				131.952
991	P35557	E	48	D	NONSYN	0.480006	0.762127	0.0506589	-0.621767	100	2	6	0.295165	0.741668	0.788518	0.2952	0.741668	0.295165	0.741668		0.741668	0.524438	0.8859	0.590774	0.408891	0.6626	0.3225	0.005				131.952
992	P35557	E	48	F	NONSYN	0.41341	0.901982	0.0359886	-2.21377														0.8057		0.398514	0.8057	0.3985	0.998				131.952
993	P35557	E	48	T	NONSYN	0.407087	1.01635	0.0619541	-0.976867	100	2	6	1.3569	0.19516	0.00519378	1.3569	0.19516	1.3569	0.19516		0.19516	0.137999	0.8628	0.494139	0.407861	1.3061	0.1307	0.987				131.952
994	P35557	E	48	I	NONSYN	0.377366	0.640013	0.0456997	-2.01153	100	2	6	1.61824	0.0528353	0.000849151	1.6182	0.0528353	1.61824	0.0528353		0.0528353	0.0373602	0.7266	0.891677	0.407048	1.6108	0.0372	0.989				131.952
995	P35557	E	48	L	NONSYN	0.430922	1.00688	0.0422927	-1.99087	100	2	6	0.517645	0.0904866	0.511477	0.5176	0.0904866	0.517645	0.0904866		0.0904866	0.0639837	0.8628	0.345112	0.393753	0.5265	0.0632	0.989				131.952
996	P35557	E	48	K	NONSYN	0.489008	0.762127	0.0506589	-0.621767														0.7841		0.423126	0.7841	0.4231	0.955				131.952
997	P35557	E	48	G	NONSYN	0.452264	0.989407	0.0394758	-2.16303	100	2	6	0.570059	0.111058	0.434982	0.5701	0.111058	0.570059	0.111058		0.111058	0.0785297	0.8628	0.292698	0.385449	0.5817	0.0769	0.974				131.952
998	P35557	E	48	Y	NONSYN	0.467148	0.901982	0.0359886	-2.21377														0.7981		0.398514	0.7981	0.3985	0.999				131.952
999	P35557	E	48	N	NONSYN	0.49453	0.696628	0.0492893	-0.6559	100	2	6	1.40964	0.125838	0.00362912	1.4096	0.125838	1.40964	0.125838		0.125838	0.0889812	0.8259	0.583699	0.431522	1.3858	0.0871	0.753				131.952
1000	P35557	E	48	C	NONSYN	0.426324	0.901982	0.0359886	-2.21377														0.7981		0.398514	0.7981	0.3985	0.999				131.952
1001	P35557	E	48	P	NONSYN	0.278478	1.08504	0.0710634	-1.21097	100	2	6	0.770019	0.141338	0.187944	0.77	0.141338	0.770019	0.141338		0.141338	0.0999411	0.9029	0.132883	0.39457	0.778	0.0969	0.933				131.952
1002	P35557	E	48	E	SYN																											131.952
1003	P35557	E	48	M	NONSYN	0.43184	1.00688	0.0422927	-1.99087														0.8628		0.393753	0.8628	0.3938	0.995				131.952
1004	P35557	E	48	W	NONSYN	0.388651	0.901982	0.0359886	-2.21377														0.7827		0.398514	0.7827	0.3985	1				131.952
1005	P35557	E	48	H	NONSYN	0.387469	0.981854	0.0478377	-0.665967	100	2	6	0.553957	0.135548	0.458405	0.554	0.135548	0.553957	0.135548		0.135548	0.0958467	0.8283	0.274302	0.419594	0.5676	0.0934	0.998				131.952
1006	P35557	E	48	Q	NONSYN	0.497924	0.390637	0.179572	-0.2018														0.6087		0.542823	0.6087	0.5428	0.968				131.952
1007	P35557	E	48	*	STOP																											131.952
1008	P35557	T	49	S	NONSYN	0.511234	0.470147	0.123135	-0.338733	100	2	6	1.13689	0.0830017	0.0221506	1.1369	0.0830017	1.13689	0.0830017		0.0830017	0.0586911	0.4561	0.680766	0.485185	1.1271	0.0583	0.998				24.9328
1009	P35557	T	49	A	NONSYN	0.437101	0.482624	0.120263	-0.5245	100	2	6	0.447104	0.131557	0.611769	0.4471	0.131557	0.447104	0.131557		0.131557	0.0930249	0.4696	0.0225241	0.481092	0.4479	0.0913	0.998				24.9328
1010	P35557	T	49	V	NONSYN	0.33536	0.432709	0.123089	-0.4691	100	2	6	0.596848	0.0701982	0.396536	0.5968	0.0701982	0.596848	0.0701982		0.0701982	0.0496376	0.4047	0.192151	0.464853	0.5947	0.0494	1				24.9328
1011	P35557	T	49	R	NONSYN	0.392813	0.746931	0.0935717	-1.249	100	2	6	1.169	0.16024	0.018017	1.169	0.16024	1.169	0.16024		0.16024	0.113307	0.731	0.437973	0.45107	1.143	0.1099	1				24.9328
1012	P35557	T	49	D	NONSYN	0.24736	0.760496	0.0543747	-1.24127	100	2	6	1.12831	0.360638	0.0233995	1.1283	0.360638	1.12831	0.360638		0.360638	0.25501	0.731	0.397277	0.424137	1.0228	0.2185	1				24.9328
1013	P35557	T	49	F	NONSYN	0.262645	0.565125	0.10043	-1.38533	100	2	6	0.817751	0.105195	0.147156	0.8178	0.105195	0.817751	0.105195		0.105195	0.0743838	0.5962	0.221524	0.467277	0.8123	0.0735	1				24.9328
1014	P35557	T	49	T	SYN					100	2	6	1.02506	0.05	0.0446697	1.0251	0.05	1.02506	0.05		0.05	0.0353553				1.0251	0.0354					24.9328
1015	P35557	T	49	I	NONSYN	0.399003	0.631338	0.0406389	-0.840567	100	2	6	0.613184	0.107232	0.373579	0.6132	0.107232	0.613184	0.107232		0.107232	0.0758245	0.6699	0.0567206	0.422806	0.615	0.0746	1				24.9328
1016	P35557	T	49	L	NONSYN	0.369208	0.414076	0.0992842	-1.25987	100	2	6	1.03734	0.0676258	0.0414217	1.0373	0.0676258	1.03734	0.0676258		0.0676258	0.0478187	0.3678	0.669574	0.407073	1.0282	0.0475	1				24.9328
1017	P35557	T	49	K	NONSYN	0.353052	0.434794	0.0454392	-0.8414	100	2	6	1.20282	0.0637265	0.0144648	1.2028	0.0637265	1.20282	0.0637265		0.0637265	0.0450615	0.4047	0.79812	0.410245	1.1933	0.0448	1				24.9328
1018	P35557	T	49	G	NONSYN	0.436001	0.310558	0.0569787	-1.40203	100	2	6	1.58145	0.366306	0.00110133	1.5815	0.366306	1.58145	0.366306		0.366306	0.259018	0.3403	1.24111	0.374082	1.1793	0.213	1				24.9328
1019	P35557	T	49	Y	NONSYN	0.24524	0.81266	0.0970825	-1.48827														0.7589		0.455713	0.7589	0.4557	1				24.9328
1020	P35557	T	49	N	NONSYN	0.408433	0.509496	0.038701	-0.500467	100	2	6	0.366488	0.500683	0.714025	0.3665	0.500683	0.366488	0.500683		0.500683	0.354036	0.4988	0.132354	0.423533	0.4209	0.2716	1				24.9328
1021	P35557	T	49	C	NONSYN	0.435454	0.637036	0.0395811	-0.9073	100	2	6	0.397619	0.0786132	0.676594	0.3976	0.0786132	0.397619	0.0786132		0.0786132	0.055588	0.6699	0.272286	0.429916	0.4021	0.0551	1				24.9328
1022	P35557	T	49	P	NONSYN	0.349936	0.746931	0.0935717	-1.249	100	2	6	0.0387776	0.156217	0.937582	0.0388	0.156217	0.0387776	0.156217		0.156217	0.110462	0.731	0.692251	0.45107	0.0779	0.1073	1				24.9328
1023	P35557	T	49	E	NONSYN	0.187606	0.737873	0.034753	-0.900967	100	2	6	0.095108	0.112428	0.917568	0.0951	0.112428	0.095108	0.112428		0.112428	0.0794989	0.731	0.635921	0.429916	0.1161	0.0782	1				24.9328
1024	P35557	T	49	M	NONSYN	0.351874	0.674221	0.0450316	-0.8553	100	2	6	0.484535	0.0687373	0.55935	0.4845	0.0687373	0.484535	0.0687373		0.0687373	0.0486046	0.6699	0.18537	0.422806	0.487	0.0483	1				24.9328
1025	P35557	T	49	W	NONSYN	0.291474	0.81266	0.0970825	-1.48827	100	2	6	0.808017	0.0590681	0.154859	0.808	0.0590681	0.808017	0.0590681		0.0590681	0.0417675	0.7589	0.0491124	0.455713	0.8076	0.0416	1				24.9328
1026	P35557	T	49	H	NONSYN	0.361489	0.734808	0.0939967	-1.2503	100	2	6	0.0751456	0.151554	0.925282	0.0751	0.151554	0.0751456	0.151554		0.151554	0.107165	0.7295	0.654362	0.45424	0.1096	0.1043	1				24.9328
1027	P35557	T	49	Q	NONSYN	0.184305	0.766845	0.0335697	-0.845233	100	2	6	0.206662	0.144711	0.85882	0.2067	0.144711	0.206662	0.144711		0.144711	0.102326	0.731	0.524367	0.422806	0.2357	0.0995	1				24.9328
1028	P35557	T	49	*	STOP					100	2	6	-0.14691	0.05	0.975197	-0.1469	0.05	-0.14691	0.05		0.05	0.0353553				-0.1469	0.0354					24.9328
1029	P35557	H	50	S	NONSYN	0.427495	0.0488896	0.184401	-0.856567	100	2	6	0.275914	0.16325	0.805849	0.2759	0.16325	0.275914	0.16325		0.16325	0.115435	0.2051	0.0707825	0.417303	0.2709	0.1113	0.987				27.1683
1030	P35557	H	50	A	NONSYN	0.345064	0.318913	0.0413597	-1.37367	100	2	6	0.11253	0.134548	0.91022	0.1125	0.134548	0.11253	0.134548		0.134548	0.0951395	0.4502	0.337712	0.419206	0.1291	0.0928	0.994				27.1683
1031	P35557	H	50	V	NONSYN	0.310028	0.0267642	0.0832069	-2.3561	100	2	6	0.0553527	0.0950741	0.932241	0.0554	0.0950741	0.0553527	0.0950741		0.0950741	0.0672275	0.1189	0.0635951	0.271739	0.059	0.0653	0.998				27.1683
1032	P35557	H	50	R	NONSYN	0.408966	0.463829	0.117227	-0.418967	100	2	6	0.136754	0.177716	0.898971	0.1368	0.177716	0.136754	0.177716		0.177716	0.125664	0.5906	0.453895	0.493052	0.1644	0.1218	0.979				27.1683
1033	P35557	H	50	D	NONSYN	0.314246	0.328262	0.0528109	-1.15177	100	2	6	0.232144	0.62825	0.840975	0.2321	0.62825	0.232144	0.62825		0.62825	0.44424	0.6105	0.378314	0.435701	0.425	0.3111	0.947				27.1683
1034	P35557	H	50	F	NONSYN	0.410728	0.240512	0.153459	-1.26223	100	2	6	0.332009	0.111613	0.752053	0.332	0.111613	0.332009	0.111613		0.111613	0.0789224	0.2917	0.0403573	0.42945	0.3307	0.0776	0.999				27.1683
1035	P35557	H	50	T	NONSYN	0.344709	0.225561	0.153706	-1.24223	100	2	6	0.376863	0.105328	0.701866	0.3769	0.105328	0.376863	0.105328		0.105328	0.0744782	0.4022	0.0253025	0.492337	0.3774	0.0736	0.979				27.1683
1036	P35557	H	50	I	NONSYN	0.406421	0.0473852	0.0647115	-2.3591	100	2	6	-0.00651027	0.24142	0.950158	-0.0065	0.24142	-0.00651027	0.24142		0.24142	0.17071	0.1268	0.133356	0.271322	0.0313	0.1445	0.998				27.1683
1037	P35557	H	50	L	NONSYN	0.374744	0.124162	0.0700937	-2.18793	100	2	6	0.0656076	0.198041	0.928718	0.0656	0.198041	0.0656076	0.198041		0.198041	0.140036	0.2785	0.212936	0.344497	0.0958	0.1297	0.99				27.1683
1038	P35557	H	50	K	NONSYN	0.366706	0.143617	0.156505	-0.880633	100	2	6	-0.00826791	0.444785	0.950592	-0.0083	0.444785	-0.00826791	0.444785		0.444785	0.31451	0.3883	0.396607	0.510147	0.101	0.2677	0.984				27.1683
1039	P35557	H	50	G	NONSYN	0.266622	-0.0350565	0.106906	-1.80953	100	2	6	0.323645	0.145305	0.760713	0.3236	0.145305	0.323645	0.145305		0.145305	0.102746	0.1328	0.190796	0.299679	0.3036	0.0972	0.987				27.1683
1040	P35557	H	50	Y	NONSYN	0.397106	0.51217	0.0671275	-0.249567	100	2	6	0.177274	0.775335	0.87719	0.1773	0.775335	0.177274	0.775335		0.775335	0.548245	0.5319	0.354645	0.435704	0.3946	0.3411	0.998				27.1683
1041	P35557	H	50	N	NONSYN	0.417082	0.596997	0.191879	0.0881														0.8391		0.500898	0.8391	0.5009	0.045				27.1683
1042	P35557	H	50	C	NONSYN	0.321563	0.03815	0.0769354	-2.23133	100	2	6	0.0211953	0.164673	0.942797	0.0212	0.164673	0.0211953	0.164673		0.164673	0.116441	0.1067	0.0854612	0.267119	0.0348	0.1067	1				27.1683
1043	P35557	H	50	P	NONSYN	0.337243	0.1399	0.0458795	-1.73453	100	2	6	-0.0189663	0.396188	0.953154	-0.019	0.396188	-0.0189663	0.396188		0.396188	0.280147	0.2636	0.282546	0.356635	0.0889	0.2203	0.999				27.1683
1044	P35557	H	50	E	NONSYN	0.227981	0.1348	0.119273	-0.702167	100	2	6	-0.0772071	0.139779	0.964943	-0.0772	0.139779	-0.0772071	0.139779		0.139779	0.0988385	0.422	0.499189	0.46373	-0.0555	0.0967	0.985				27.1683
1045	P35557	H	50	M	NONSYN	0.345855	-0.0194158	0.101271	-1.58827	100	2	6	0.247867	0.0850863	0.829025	0.2479	0.0850863	0.247867	0.0850863		0.0850863	0.0601651	0.1269	0.120921	0.298847	0.2432	0.059	1				27.1683
1046	P35557	H	50	W	NONSYN	0.393514	0.184182	0.101467	-1.7288	100	2	6	-0.151811	0.0976497	0.975791	-0.1518	0.0976497	-0.151811	0.0976497		0.0976497	0.0690488	0.2481	0.399874	0.380039	-0.139	0.0679	1				27.1683
1047	P35557	H	50	H	SYN																											27.1683
1048	P35557	H	50	Q	NONSYN	0.337232	0.0789402	0.19036	-0.1891	100	2	6	1.47696	0.173173	0.00228438	1.477	0.173173	1.47696	0.173173		0.173173	0.122452	0.2985	1.17848	0.453351	1.3968	0.1182	0.994				27.1683
1049	P35557	H	50	*	STOP					100	2	6	-0.000703042	0.05	0.948697	-0.0007	0.05	-0.000703042	0.05		0.05	0.0353553				-0.0007	0.0354					27.1683
1050	P35557	E	51	S	NONSYN	0.438267	1.1875	0.0354124	-0.674767	100	2	6	1.49286	0.205262	0.00204607	1.4929	0.205262	1.49286	0.205262		0.205262	0.145142	1.0336	0.459268	0.492565	1.4562	0.1392	0.046				148.014
1051	P35557	E	51	A	NONSYN	0.472539	0.682403	0.0406953	-0.8022	100	2	6	1.08835	0.124338	0.0301436	1.0884	0.124338	1.08835	0.124338		0.124338	0.0879205	0.8612	0.227186	0.407732	1.0783	0.0859	0.035				148.014
1052	P35557	E	51	V	NONSYN	0.514858	0.840855	0.0498621	-1.66697	100	2	6	0.676822	0.0845749	0.289551	0.6768	0.0845749	0.676822	0.0845749		0.0845749	0.0598035	0.8913	0.214484	0.405009	0.6814	0.0592	0.135				148.014
1053	P35557	E	51	R	NONSYN	0.451306	1.24432	0.0377846	-0.721133	100	2	6	0.917903	0.111061	0.0845774	0.9179	0.111061	0.917903	0.111061		0.111061	0.078532	1.0821	0.164239	0.493091	0.922	0.0776	0.081				148.014
1054	P35557	E	51	D	NONSYN	0.480006	0.973924	0.139671	-0.0201667														0.9178		0.477067	0.9178	0.4771	0				148.014
1055	P35557	E	51	F	NONSYN	0.41341	0.786635	0.0761934	-2.44313	100	2	6	0.519876	0.0766278	0.508221	0.5199	0.0766278	0.519876	0.0766278		0.0766278	0.0541841	0.8549	0.335061	0.397006	0.526	0.0537	0.793				148.014
1056	P35557	E	51	T	NONSYN	0.407087	0.944384	0.0573622	-0.976867	100	2	6	0.719049	0.0957425	0.239993	0.719	0.0957425	0.719049	0.0957425		0.0957425	0.0677002	0.9063	0.187212	0.39457	0.7244	0.0667	0.116				148.014
1057	P35557	E	51	I	NONSYN	0.377366	0.804157	0.0762125	-2.3963	100	2	6	0.749386	0.0851329	0.207956	0.7494	0.0851329	0.749386	0.0851329		0.0851329	0.0601981	0.8696	0.120179	0.397006	0.7521	0.0595	0.371				148.014
1058	P35557	E	51	L	NONSYN	0.430922	0.811793	0.0716302	-2.37563	100	2	6	0.726476	0.139434	0.231865	0.7265	0.139434	0.726476	0.139434		0.139434	0.0985947	0.8816	0.155146	0.385029	0.736	0.0955	0.225				148.014
1059	P35557	E	51	K	NONSYN	0.489008	1.37915	0.0539396	-0.621767	100	2	6	0.259679	0.176698	0.819559	0.2597	0.176698	0.259679	0.176698		0.176698	0.124944	1.0881	0.828422	0.486431	0.311	0.121	0.063				148.014
1060	P35557	E	51	G	NONSYN	0.452264	0.608043	0.0370575	-1.9225	100	2	6	1.35031	0.0552561	0.00543005	1.3503	0.0552561	1.35031	0.0552561		0.0552561	0.039072	0.8313	0.51899	0.408076	1.3456	0.0389	0.193				148.014
1061	P35557	E	51	Y	NONSYN	0.467148	0.942058	0.0406494	-2.21377	100	2	6	0.80195	0.0854398	0.159818	0.802	0.0854398	0.80195	0.0854398		0.0854398	0.060415	0.89	0.0880864	0.383077	0.8041	0.0597	0.771				148.014
1062	P35557	E	51	N	NONSYN	0.49453	1.54837	0.0559743	-0.6559	100	2	6	0.410257	0.0911527	0.660618	0.4103	0.0911527	0.410257	0.0911527		0.0911527	0.0644547	1.0907	0.680462	0.494827	0.4216	0.0639	0.019				148.014
1063	P35557	E	51	C	NONSYN	0.426324	0.710132	0.0756902	-2.5622	100	2	6	1.19172	0.061756	0.0155487	1.1917	0.061756	1.19172	0.061756		0.061756	0.0436681	0.8256	0.3661	0.407953	1.1876	0.0434	0.886				148.014
1064	P35557	E	51	P	NONSYN	0.278478	0.828074	0.0420182	-1.21097	100	2	6	0.826897	0.177294	0.140197	0.8269	0.177294	0.826897	0.177294		0.177294	0.125366	0.8865	0.0595999	0.403536	0.8321	0.1197	0.08				148.014
1065	P35557	E	51	E	SYN					100	2	6	0.753543	0.05	0.203808	0.7535	0.05	0.753543	0.05		0.05	0.0353553				0.7535	0.0354					148.014
1066	P35557	E	51	M	NONSYN	0.43184	0.943028	0.0311859	-1.94403	100	2	6	0.345356	0.10132	0.737774	0.3454	0.10132	0.345356	0.10132		0.10132	0.071644	0.9022	0.556871	0.385244	0.364	0.0704	0.284				148.014
1067	P35557	E	51	W	NONSYN	0.388651	0.665246	0.0425319	-2.48433	100	2	6	0.884044	0.278942	0.102545	0.884	0.278942	0.884044	0.278942		0.278942	0.197242	0.7266	0.157479	0.403977	0.8537	0.1772	0.975				148.014
1068	P35557	E	51	H	NONSYN	0.387469	0.940341	0.0590554	-0.665967	100	2	6	2.23434	0.0439243	8.63918e-06	2.2343	0.0439243	2.23434	0.0439243		0.0439243	0.0310592	0.8996	1.33478	0.396394	2.2262	0.031	0.307				148.014
1069	P35557	E	51	Q	NONSYN	0.497924	1.32896	0.0646718	-0.438667	100	2	6	1.16923	0.527059	0.0179906	1.1692	0.527059	1.16923	0.527059		0.527059	0.372687	1.0881	0.0811277	0.484023	1.139	0.2953	0				148.014
1070	P35557	E	51	*	STOP					100	2	6	-0.0790194	0.05	0.965258	-0.079	0.05	-0.0790194	0.05		0.05	0.0353553				-0.079	0.0354					148.014
1071	P35557	E	52	S	NONSYN	0.438267	0.912249	0.118826	-0.674767	100	2	6	0.913635	0.144238	0.0866798	0.9136	0.144238	0.913635	0.144238		0.144238	0.101992	0.8368	0.0768063	0.477153	0.9103	0.0997	0.997				115.722
1072	P35557	E	52	A	NONSYN	0.472539	0.703294	0.0898407	-0.8022	100	2	6	0.622909	0.0649206	0.360138	0.6229	0.0649206	0.622909	0.0649206		0.0649206	0.0459058	0.6976	0.074739	0.44794	0.6237	0.0457	0.995				115.722
1073	P35557	E	52	V	NONSYN	0.514858	1.27541	0.0527306	-1.66697	100	2	6	0.863192	0.138689	0.115161	0.8632	0.138689	0.863192	0.138689		0.138689	0.098068	1.0052	0.141984	0.515883	0.8681	0.0963	0.998				115.722
1074	P35557	E	52	R	NONSYN	0.451306	0.815141	0.116249	-0.721133	100	2	6	0.914232	0.122943	0.0863829	0.9142	0.122943	0.914232	0.122943		0.122943	0.0869338	0.7742	0.140053	0.480365	0.9098	0.0855	0.999				115.722
1075	P35557	E	52	D	NONSYN	0.480006	0.80718	0.0943615	-0.0201667	100	2	6	0.923221	0.265391	0.0820202	0.9232	0.265391	0.923221	0.265391		0.265391	0.18766	0.7841	0.139135	0.429877	0.901	0.172	0.965				115.722
1076	P35557	E	52	F	NONSYN	0.41341	0.925827	0.0624693	-2.44313	100	2	6	0.879753	0.0910565	0.105041	0.8798	0.0910565	0.879753	0.0910565		0.0910565	0.0643867	0.7827	0.0970419	0.400466	0.8773	0.0636	1				115.722
1077	P35557	E	52	T	NONSYN	0.407087	0.838041	0.0441256	-0.976867	100	2	6	0.839472	0.158596	0.131065	0.8395	0.158596	0.839472	0.158596		0.158596	0.112144	0.7898	0.0496599	0.418973	0.8362	0.1083	0.999				115.722
1078	P35557	E	52	I	NONSYN	0.377366	0.8277	0.0618318	-2.3963	100	2	6	1.195	0.0686098	0.0152213	1.195	0.0686098	1.195	0.0686098		0.0686098	0.0485145	0.7742	0.420816	0.403678	1.189	0.0482	0.999				115.722
1079	P35557	E	52	L	NONSYN	0.430922	0.933594	0.0412695	-2.37563	100	2	6	0.877312	0.207044	0.106484	0.8773	0.207044	0.877312	0.207044		0.207044	0.146402	0.7981	0.0792477	0.398514	0.8679	0.1374	0.999				115.722
1080	P35557	E	52	K	NONSYN	0.489008	0.91205	0.120148	-0.621767	100	2	6	0.952492	0.355571	0.0691312	0.9525	0.355571	0.952492	0.355571		0.355571	0.251427	0.8368	0.115663	0.480685	0.9276	0.2228	0.997				115.722
1081	P35557	E	52	G	NONSYN	0.452264	1.33511	0.0470265	-1.9225	100	2	6	0.607742	0.130539	0.381178	0.6077	0.130539	0.607742	0.130539		0.130539	0.0923051	0.9911	0.383347	0.502521	0.6203	0.0908	1			4.06068e-06	115.722
1082	P35557	E	52	Y	NONSYN	0.467148	0.89335	0.0599143	-2.21377	100	2	6	0.900615	0.0572787	0.0933773	0.9006	0.0572787	0.900615	0.0572787		0.0572787	0.0405021	0.7827	0.117904	0.400466	0.8994	0.0403	1				115.722
1083	P35557	E	52	N	NONSYN	0.49453	1.09807	0.0971651	-0.6559	100	2	6	0.35618	0.324063	0.725783	0.3562	0.324063	0.35618	0.324063		0.324063	0.229147	0.8488	0.492647	0.463578	0.4529	0.2054	0.998				115.722
1084	P35557	E	52	C	NONSYN	0.426324	0.820746	0.0640432	-2.5622	100	2	6	0.788438	0.105918	0.171301	0.7884	0.105918	0.788438	0.105918		0.105918	0.074895	0.7613	0.0271475	0.408057	0.7876	0.0737	1				115.722
1085	P35557	E	52	P	NONSYN	0.278478	0.775191	0.0519626	-1.21097	100	2	6	0.976982	0.12537	0.0597729	0.977	0.12537	0.976982	0.12537		0.12537	0.0886496	0.7773	0.199681	0.418973	0.9684	0.0867	0.992				115.722
1086	P35557	E	52	E	SYN					100	2	6	1.11098	0.05	0.0261274	1.111	0.05	1.11098	0.05		0.05	0.0353553				1.111	0.0354					115.722
1087	P35557	E	52	M	NONSYN	0.43184	0.790516	0.0468781	-1.94403	100	2	6	2.24151	0.131496	8.16865e-06	2.2415	0.131496	2.24151	0.131496		0.131496	0.092982	0.7464	1.4951	0.412489	2.1692	0.0907	0.998				115.722
1088	P35557	E	52	W	NONSYN	0.388651	0.98402	0.0557105	-2.48433	100	2	6	0.705172	0.150562	0.25566	0.7052	0.150562	0.705172	0.150562		0.150562	0.106464	0.8086	0.103467	0.402718	0.7119	0.1029	1				115.722
1089	P35557	E	52	H	NONSYN	0.387469	0.728016	0.0884861	-0.665967	100	2	6	1.46633	0.366087	0.00245849	1.4663	0.366087	1.46633	0.366087		0.366087	0.258862	0.7068	0.759577	0.44794	1.2762	0.2241	1				115.722
1090	P35557	E	52	Q	NONSYN	0.497924	0.929783	0.109967	-0.0287667	100	2	6	0.555413	0.114184	0.456281	0.5554	0.114184	0.555413	0.114184		0.114184	0.0807406	0.7981	0.242651	0.450127	0.563	0.0795	0.999				115.722
1091	P35557	E	52	*	STOP					100	2	6	0.126897	0.05	0.903699	0.1269	0.05	0.126897	0.05		0.05	0.0353553				0.1269	0.0354					115.722
1092	P35557	A	53	S	NONSYN	0.469294	0.0844305	0.080974	-0.4105	100	2	6	0.381688	0.0906583	0.696101	0.3817	0.0906583	0.381688	0.0906583		0.0906583	0.0641051	0.2689	0.112747	0.364427	0.3783	0.0631	0.999				4.99031
1093	P35557	A	53	A	SYN					100	2	6	0.881854	0.05	0.103813	0.8819	0.05	0.881854	0.05		0.05	0.0353553				0.8819	0.0354					4.99031
1094	P35557	A	53	V	NONSYN	0.411297	0.24831	0.142369	-0.6207	100	2	6	0.114296	0.120294	0.909441	0.1143	0.120294	0.114296	0.120294		0.120294	0.0850607	0.3183	0.203968	0.433602	0.1219	0.0835	1				4.99031
1095	P35557	A	53	R	NONSYN	0.319044	-0.184249	0.0980438	-1.21657	100	2	6	0.224854	0.115805	0.846269	0.2249	0.115805	0.224854	0.115805		0.115805	0.0818862	0.1073	0.117505	0.288497	0.2161	0.0788	1				4.99031
1096	P35557	A	53	D	NONSYN	0.481082	0.0593432	0.0713647	-1.34323														0.1348		0.290177	0.1348	0.2902	1				4.99031
1097	P35557	A	53	F	NONSYN	0.397586	0.149265	0.0632257	-1.74177	100	2	6	0.262989	0.119236	0.81683	0.263	0.119236	0.262989	0.119236		0.119236	0.0843127	0.242	0.0210239	0.359723	0.2619	0.0821	1				4.99031
1098	P35557	A	53	T	NONSYN	0.459319	0.0793791	0.0776572	-0.555733	100	2	6	0.290864	0.172972	0.792492	0.2909	0.172972	0.290864	0.172972		0.172972	0.12231	0.2567	0.0342139	0.364967	0.2874	0.116	1				4.99031
1099	P35557	A	53	I	NONSYN	0.253307	-0.0319155	0.0633062	-1.3021	100	2	6	0.0638949	0.243618	0.929318	0.0639	0.243618	0.0638949	0.243618		0.243618	0.172264	0.1269	0.0630517	0.28658	0.0806	0.1476	1				4.99031
1100	P35557	A	53	L	NONSYN	0.337752	-0.00939295	0.0807331	-1.29747	100	2	6	-0.0036728	0.119025	0.949449	-0.0037	0.119025	-0.0036728	0.119025		0.119025	0.0841632	0.1269	0.130619	0.285154	0.0068	0.0807	1				4.99031
1101	P35557	A	53	K	NONSYN	0.137833	0.327715	0.1647	-0.703667	100	2	6	0.624691	0.388702	0.357695	0.6247	0.388702	0.624691	0.388702		0.388702	0.274854	0.3682	0.256485	0.443394	0.5535	0.2336	1				4.99031
1102	P35557	A	53	G	NONSYN	0.507731	0.226957	0.060018	-0.485033	100	2	6	-0.151869	0.271352	0.975798	-0.1519	0.271352	-0.151869	0.271352		0.271352	0.191875	0.3315	0.483358	0.374353	-0.0513	0.1708	0.999				4.99031
1103	P35557	A	53	Y	NONSYN	0.24131	0.0967299	0.0654741	-1.74803	100	2	6	0.420594	0.0949136	0.64724	0.4206	0.0949136	0.420594	0.0949136		0.0949136	0.067114	0.1914	0.229209	0.346719	0.4123	0.0659	1				4.99031
1104	P35557	A	53	N	NONSYN	0.259628	-0.0393374	0.0902533	-1.19207	100	2	6	-0.209881	0.199538	0.981819	-0.2099	0.199538	-0.209881	0.199538		0.199538	0.141094	0.1269	0.336828	0.318067	-0.1545	0.129	1				4.99031
1105	P35557	A	53	C	NONSYN	0.452143	0.328916	0.1431	-0.729767	100	2	6	0.621089	0.520346	0.36264	0.6211	0.520346	0.621089	0.520346		0.520346	0.36794	0.3738	0.247266	0.435943	0.5182	0.2812	1				4.99031
1106	P35557	A	53	P	NONSYN	0.373732	0.507163	0.156755	-0.721567	100	2	6	0.0863475	0.443913	0.921042	0.0863	0.443913	0.0863475	0.443913		0.443913	0.313894	0.5012	0.414898	0.516312	0.1983	0.2682	1				4.99031
1107	P35557	A	53	E	NONSYN	0.392445	0.444043	0.185429	-0.73	100	2	6	0.170536	0.299428	0.881086	0.1705	0.299428	0.170536	0.299428		0.299428	0.211727	0.4089	0.23837	0.503522	0.2064	0.1952	1				4.99031
1108	P35557	A	53	M	NONSYN	0.19919	0.0262892	0.0790835	-1.20753	100	2	6	-0.406761	0.271775	0.99298	-0.4068	0.271775	-0.406761	0.271775		0.271775	0.192174	0.1456	0.552398	0.327942	-0.2656	0.1658	1				4.99031
1109	P35557	A	53	W	NONSYN	0.179447	0.26713	0.0479478	-1.64507	100	2	6	-0.0906074	0.211637	0.967203	-0.0906	0.211637	-0.0906074	0.211637		0.211637	0.14965	0.2911	0.381698	0.368645	-0.0366	0.1387	1				4.99031
1110	P35557	A	53	H	NONSYN	0.366334	-0.0498864	0.0793487	-1.2778	100	2	6	0.117808	0.134744	0.907874	0.1178	0.134744	0.117808	0.134744		0.134744	0.0952787	0.1269	0.00913898	0.289009	0.1187	0.0905	1				4.99031
1111	P35557	A	53	Q	NONSYN	0.370709	0.444043	0.185429	-0.73	100	2	6	0.27571	0.143	0.806026	0.2757	0.143	0.27571	0.143		0.143	0.101116	0.4089	0.133195	0.503522	0.2809	0.0991	1				4.99031
1112	P35557	A	53	*	STOP					100	2	6	-0.0564736	0.05	0.961133	-0.0565	0.05	-0.0564736	0.05		0.05	0.0353553				-0.0565	0.0354					4.99031
1113	P35557	S	54	S	SYN					100	2	6	1.54971	0.05	0.00137654	1.5497	0.05	1.54971	0.05		0.05	0.0353553				1.5497	0.0354					12.2441
1114	P35557	S	54	A	NONSYN	0.456333	1.49287	0.0624613	-0.190667	100	2	6	0.561296	0.114496	0.447709	0.5613	0.114496	0.561296	0.114496		0.114496	0.0809609	1.0881	0.526805	0.488276	0.5754	0.0799	0.023				12.2441
1115	P35557	S	54	V	NONSYN	0.35668	0.64911	0.147639	-1.3499	100	2	6	1.13554	0.0435687	0.0223424	1.1355	0.0435687	1.13554	0.0435687		0.0435687	0.0308077	0.8312	0.30435	0.511674	1.1344	0.0308	0.709				12.2441
1116	P35557	S	54	R	NONSYN	0.507817	0.894479	0.115329	-0.9543	100	2	6	0.747153	0.129174	0.210209	0.7472	0.129174	0.747153	0.129174		0.129174	0.0913397	0.8406	0.0934528	0.47533	0.7505	0.0897	0.972				12.2441
1117	P35557	S	54	D	NONSYN	0.26426	0.453648	0.0294114	-0.636533	100	2	6	0.666443	0.0408022	0.302554	0.6664	0.0408022	0.666443	0.0408022		0.0408022	0.0288515	0.7077	0.0412334	0.423736	0.6666	0.0288	0.777				12.2441
1118	P35557	S	54	F	NONSYN	0.440092	0.432494	0.135965	-1.7383	100	2	6	0.421332	0.0970177	0.646274	0.4213	0.0970177	0.421332	0.0970177		0.0970177	0.0686019	0.5925	0.171207	0.530259	0.4242	0.068	0.989				12.2441
1119	P35557	S	54	T	NONSYN	0.503264	0.868654	0.0393744	-0.236833	100	2	6	2.43394	0.235433	1.77975e-06	2.4339	0.235433	2.43394	0.235433		0.235433	0.166476	0.8994	1.53452	0.410265	2.217	0.1543	0.001				12.2441
1120	P35557	S	54	I	NONSYN	0.406906	0.285007	0.13568	-1.72757	100	2	6	0.863795	0.103949	0.114779	0.8638	0.103949	0.863795	0.103949		0.103949	0.0735031	0.5467	0.317051	0.518718	0.8576	0.0728	0.945				12.2441
1121	P35557	S	54	L	NONSYN	0.393745	0.52435	0.135422	-1.7093	100	2	6	0.145766	0.109839	0.89446	0.1458	0.109839	0.145766	0.109839		0.109839	0.0776677	0.752	0.60621	0.51756	0.1591	0.0768	0.867				12.2441
1122	P35557	S	54	K	NONSYN	0.339128	0.873164	0.0363386	-0.616767	100	2	6	0.182387	0.0698072	0.874156	0.1824	0.0698072	0.182387	0.0698072		0.0698072	0.0493611	0.8683	0.685879	0.411264	0.1921	0.049	0.929				12.2441
1123	P35557	S	54	G	NONSYN	0.418814	0.484187	0.0214259	-0.651	100	2	6	0.574826	0.0947213	0.428083	0.5748	0.0947213	0.574826	0.0947213		0.0947213	0.0669781	0.7001	0.125259	0.429382	0.5778	0.0662	0.83				12.2441
1124	P35557	S	54	Y	NONSYN	0.398752	0.70849	0.0372438	-1.6658	100	2	6	0.287922	0.556674	0.795176	0.2879	0.556674	0.287922	0.556674		0.556674	0.393628	0.7304	0.442515	0.423658	0.4929	0.2884	0.989				12.2441
1125	P35557	S	54	N	NONSYN	0.35772	0.868654	0.0393744	-0.236833														0.8913		0.415148	0.8913	0.4151	0.235				12.2441
1126	P35557	S	54	C	NONSYN	0.441306	0.870509	0.0995504	-0.922133	100	2	6	0.819064	0.278774	0.146141	0.8191	0.278774	0.819064	0.278774		0.278774	0.197123	0.8994	0.0803632	0.430708	0.833	0.1792	0.019				12.2441
1127	P35557	S	54	P	NONSYN	0.375469	0.945032	0.0755724	-0.929067	100	2	6	0.595494	0.391534	0.398458	0.5955	0.391534	0.595494	0.391534		0.391534	0.276856	0.8473	0.251814	0.422831	0.6711	0.2316	0.961				12.2441
1128	P35557	S	54	E	NONSYN	0.32957	0.732716	0.0386699	-0.6321	100	2	6	0.603731	0.0415377	0.38681	0.6037	0.0415377	0.603731	0.0415377		0.0415377	0.0293716	0.8508	0.247074	0.416853	0.605	0.0293	0.83				12.2441
1129	P35557	S	54	M	NONSYN	0.467982	0.614932	0.133582	-1.55913	100	2	6	0.840343	0.0689198	0.13045	0.8403	0.0689198	0.840343	0.0689198		0.0689198	0.0487337	0.7178	0.122537	0.509246	0.8392	0.0485	0.989				12.2441
1130	P35557	S	54	W	NONSYN	0.383249	0.476964	0.0423493	-1.78803	100	2	6	0.363749	0.0517717	0.717182	0.3637	0.0517717	0.363749	0.0517717		0.0517717	0.0366081	0.445	0.0812436	0.415954	0.3644	0.0365	0.999				12.2441
1131	P35557	S	54	H	NONSYN	0.262976	0.72057	0.117308	-0.9429	100	2	6	1.26888	0.091654	0.00936547	1.2689	0.091654	1.26888	0.091654		0.091654	0.0648091	0.7089	0.560021	0.479744	1.2588	0.0642	0.999				12.2441
1132	P35557	S	54	Q	NONSYN	0.396361	0.453648	0.0294114	-0.636533	100	2	6	1.44093	0.11433	0.00292858	1.4409	0.11433	1.44093	0.11433		0.11433	0.0808436	0.5991	0.841871	0.4353	1.4129	0.0795	0.989				12.2441
1133	P35557	S	54	*	STOP					100	2	6	-0.145641	0.05	0.97504	-0.1456	0.05	-0.145641	0.05		0.05	0.0353553				-0.1456	0.0354					12.2441
1134	P35557	V	55	S	NONSYN	0.336994	0.222012	0.136323	-1.4147	100	2	6	0.055945	0.112838	0.932043	0.0559	0.112838	0.055945	0.112838		0.112838	0.0797886	0.2605	0.20454	0.413876	0.0633	0.0783	1				0.0109088
1135	P35557	V	55	A	NONSYN	0.471655	0.573982	0.030529	-0.438167	100	2	6	0.00504894	0.271804	0.947208	0.005	0.271804	0.00504894	0.271804		0.271804	0.192195	0.6141	0.609047	0.432892	0.1053	0.1757	1				0.0109088
1136	P35557	V	55	V	SYN					100	2	6	1.53103	0.05	0.00156866	1.531	0.05	1.53103	0.05		0.05	0.0353553				1.531	0.0354					0.0109088
1137	P35557	V	55	R	NONSYN	0.176438	0.110046	0.128401	-1.98573	100	2	6	0.233822	0.245557	0.839734	0.2338	0.245557	0.233822	0.245557		0.245557	0.173635	0.1914	0.0424379	0.358984	0.2258	0.1563	1				0.0109088
1138	P35557	V	55	D	NONSYN	0.273482	-0.015357	0.106692	-2.3809	100	2	6	0.849324	0.160381	0.124252	0.8493	0.160381	0.849324	0.160381		0.160381	0.113407	0.1067	0.742668	0.282261	0.7461	0.1052	1				0.0109088
1139	P35557	V	55	F	NONSYN	0.405325	0.254739	0.070268	-0.918467														0.2911		0.378426	0.2911	0.3784	1				0.0109088
1140	P35557	V	55	T	NONSYN	0.318587	0.290404	0.0785872	-0.1374	100	2	6	0.376057	0.0967736	0.702822	0.3761	0.0967736	0.376057	0.0967736		0.0967736	0.0684293	0.348	0.028034	0.384739	0.3752	0.0674	1				0.0109088
1141	P35557	V	55	I	NONSYN	0.430626	0.414073	0.050911	-0.1123														0.4301		0.412171	0.4301	0.4122	0.999				0.0109088
1142	P35557	V	55	L	NONSYN	0.466712	0.201534	0.0800652	-0.2911	100	2	6	0.642665	0.0717254	0.33344	0.6427	0.0717254	0.642665	0.0717254		0.0717254	0.0507175	0.355	0.287708	0.405941	0.6382	0.0503	0.995				0.0109088
1143	P35557	V	55	K	NONSYN	0.190914	0.0155872	0.130111	-1.75713	100	2	6	0.0119184	0.523742	0.945374	0.0119	0.523742	0.0119184	0.523742		0.523742	0.370342	0.1148	0.102878	0.312541	0.072	0.2389	1				0.0109088
1144	P35557	V	55	G	NONSYN	0.380798	0.280886	0.110285	-2.36507	100	2	6	-0.039406	0.108109	0.957686	-0.0394	0.108109	-0.039406	0.108109		0.108109	0.0764449	0.3005	0.339945	0.395173	-0.0271	0.0751	1				0.0109088
1145	P35557	V	55	Y	NONSYN	0.332509	0.0155872	0.130111	-1.75713	100	2	6	0.0432375	0.199052	0.936187	0.0432	0.199052	0.0432375	0.199052		0.199052	0.140751	0.1213	0.078072	0.315122	0.0562	0.1285	1				0.0109088
1146	P35557	V	55	N	NONSYN	0.244531	-0.0222804	0.120669	-2.10337	100	2	6	0.306109	0.0832714	0.778141	0.3061	0.0832714	0.306109	0.0832714		0.0832714	0.0588817	0.1067	0.199453	0.282261	0.2978	0.0576	1				0.0109088
1147	P35557	V	55	C	NONSYN	0.43495	0.145684	0.0730202	-0.7521	100	2	6	0.703223	0.0476102	0.257912	0.7032	0.0476102	0.703223	0.0476102		0.0476102	0.0336655	0.2561	0.447143	0.359306	0.6993	0.0335	1				0.0109088
1148	P35557	V	55	P	NONSYN	0.17175	0.174515	0.137253	-1.88333	100	2	6	0.0121106	0.124589	0.945322	0.0121	0.124589	0.0121106	0.124589		0.124589	0.088098	0.2481	0.235953	0.406504	0.0227	0.0861	1				0.0109088
1149	P35557	V	55	E	NONSYN	0.320794	0.0697658	0.178172	-1.7854	100	2	6	-0.150617	0.0872385	0.975648	-0.1506	0.0872385	-0.150617	0.0872385		0.0872385	0.0616869	0.1401	0.290705	0.358189	-0.1422	0.0608	1				0.0109088
1150	P35557	V	55	M	NONSYN	0.434822	0.341257	0.0700743	-0.2969	100	2	6	0.223497	0.179291	0.847238	0.2235	0.179291	0.223497	0.179291		0.179291	0.126778	0.3606	0.137137	0.410888	0.2354	0.1211	1				0.0109088
1151	P35557	V	55	W	NONSYN	0.204076	-0.0730412	0.178659	-1.76497	100	2	6	0.277804	0.0669861	0.804199	0.2778	0.0669861	0.277804	0.0669861		0.0669861	0.0473663	0.1189	0.158904	0.325688	0.2745	0.0469	1				0.0109088
1152	P35557	V	55	H	NONSYN	0.24846	0.463085	0.071862	-2.26577	100	2	6	-0.312774	0.431597	0.988989	-0.3128	0.431597	-0.312774	0.431597		0.431597	0.305185	0.4042	0.716959	0.391117	-0.0414	0.2406	1				0.0109088
1153	P35557	V	55	Q	NONSYN	0.316331	0.0463683	0.12614	-1.7866	100	2	6	-0.0804248	0.540947	0.9655	-0.0804	0.540947	-0.0804248	0.540947		0.540947	0.382507	0.121	0.201467	0.299329	0.0445	0.2357	1				0.0109088
1154	P35557	V	55	*	STOP					100	2	6	0.0606038	0.05	0.930459	0.0606	0.05	0.0606038	0.05		0.05	0.0353553				0.0606	0.0354					0.0109088
1155	P35557	K	56	S	NONSYN	0.397994	0.45354	0.085333	-0.8266	100	2	6	0.564359	0.10739	0.443254	0.5644	0.10739	0.564359	0.10739		0.10739	0.0759365	0.4042	0.160174	0.448131	0.5599	0.0749	1				47.7465
1156	P35557	K	56	A	NONSYN	0.425378	0.194593	0.06148	-0.8658	100	2	6	0.960013	0.266138	0.0661258	0.96	0.266138	0.960013	0.266138		0.266138	0.188188	0.2801	0.679873	0.362622	0.8158	0.167	1				47.7465
1157	P35557	K	56	V	NONSYN	0.401837	0.188418	0.113001	-1.89813	100	2	6	0.00955566	0.186993	0.946012	0.0096	0.186993	0.00955566	0.186993		0.186993	0.132224	0.2601	0.250545	0.3869	0.0358	0.1251	1				47.7465
1158	P35557	K	56	R	NONSYN	0.442564	0.872814	0.240542	-0.0793	100	2	6	0.174902	0.165933	0.878574	0.1749	0.165933	0.174902	0.165933		0.165933	0.117332	0.7769	0.602021	0.588624	0.1979	0.1151	1				47.7465
1159	P35557	K	56	D	NONSYN	0.386807	0.45354	0.085333	-0.8266	100	2	6	0.183173	0.0882873	0.873684	0.1832	0.0882873	0.183173	0.0882873		0.0882873	0.0624286	0.4042	0.221012	0.448131	0.1874	0.0618	1				47.7465
1160	P35557	K	56	F	NONSYN	0.393914	0.174767	0.0536918	-1.91947	100	2	6	0.413939	0.237692	0.655884	0.4139	0.237692	0.413939	0.237692		0.237692	0.168074	0.2481	0.165876	0.349165	0.3827	0.1514	1				47.7465
1161	P35557	K	56	T	NONSYN	0.442364	0.518824	0.0714425	-0.8377	100	2	6	-0.0126798	0.216779	0.951665	-0.0127	0.216779	-0.0126798	0.216779		0.216779	0.153286	0.5344	0.547082	0.425916	0.0501	0.1442	1				47.7465
1162	P35557	K	56	I	NONSYN	0.460394	0.255305	0.0733843	-1.92787	100	2	6	0.172325	0.107021	0.880063	0.1723	0.107021	0.172325	0.107021		0.107021	0.0756756	0.3142	0.141841	0.363089	0.1782	0.0741	0.999				47.7465
1163	P35557	K	56	L	NONSYN	0.435675	0.0774635	0.120033	-1.8765	100	2	6	0.34242	0.073965	0.740963	0.3424	0.073965	0.34242	0.073965		0.073965	0.0523011	0.1529	0.189569	0.353811	0.3384	0.0517	0.999				47.7465
1164	P35557	K	56	K	SYN																											47.7465
1165	P35557	K	56	G	NONSYN	0.392984	0.134162	0.11864	-1.823	100	2	6	0.858675	0.288189	0.11806	0.8587	0.288189	0.858675	0.288189		0.288189	0.20378	0.242	0.61671	0.389387	0.7261	0.1806	1				47.7465
1166	P35557	K	56	Y	NONSYN	0.394479	0.40355	0.0828285	-1.7455	100	2	6	0.0505097	0.461434	0.933846	0.0505	0.461434	0.0505097	0.461434		0.461434	0.326283	0.3678	0.317257	0.392714	0.1801	0.251	1				47.7465
1167	P35557	K	56	N	NONSYN	0.456036	0.635796	0.2481	-0.505167														0.6959		0.604519	0.6959	0.6045	1				47.7465
1168	P35557	K	56	C	NONSYN	0.453552	0.186745	0.0677464	-2.28713	100	2	6	0.375848	0.0889337	0.703069	0.3758	0.0889337	0.375848	0.0889337		0.0889337	0.0628856	0.2559	0.11993	0.341182	0.3719	0.0618	1				47.7465
1169	P35557	K	56	P	NONSYN	0.278706	0.194593	0.06148	-0.8658	100	2	6	0.767518	0.213666	0.190293	0.7675	0.213666	0.767518	0.213666		0.213666	0.151085	0.2713	0.496202	0.362622	0.6941	0.1395	1				47.7465
1170	P35557	K	56	E	NONSYN	0.402022	1.06515	0.069406	-0.3035	100	2	6	0.383015	1.01272	0.694504	0.383	1.01272	0.383015	1.01272		1.01272	0.716102	0.8131	0.430037	0.429423	0.6993	0.3683	1				47.7465
1171	P35557	K	56	M	NONSYN	0.439981	0.31267	0.0746997	-0.941933														0.3403		0.372609	0.3403	0.3726	1				47.7465
1172	P35557	K	56	W	NONSYN	0.416929	0.320704	0.0649189	-2.21683	100	2	6	-0.0260278	0.121084	0.954772	-0.026	0.121084	-0.0260278	0.121084		0.121084	0.085619	0.3482	0.37424	0.364567	-0.0065	0.0834	1				47.7465
1173	P35557	K	56	H	NONSYN	0.44367	0.376835	0.0835387	-0.8413	100	2	6	0.413286	0.115102	0.656725	0.4133	0.115102	0.413286	0.115102		0.115102	0.0813896	0.3654	0.0479076	0.388541	0.4113	0.0797	1				47.7465
1174	P35557	K	56	Q	NONSYN	0.486752	0.374092	0.243204	0.102	100	2	6	1.67107	0.0659357	0.000582934	1.6711	0.0659357	1.67107	0.0659357		0.0659357	0.0466236	0.4309	1.2402	0.582643	1.6632	0.0465	1				47.7465
1175	P35557	K	56	*	STOP																											47.7465
1176	P35557	M	57	S	NONSYN	0.314945	0.435939	0.12962	-1.52813	100	2	6	0.379122	0.108393	0.699175	0.3791	0.108393	0.379122	0.108393		0.108393	0.0766457	0.3824	0.00325586	0.484261	0.3792	0.0757	1				2.08027
1177	P35557	M	57	A	NONSYN	0.380402	0.0520265	0.0671866	-1.32507	100	2	6	0.155925	0.0940869	0.889151	0.1559	0.0940869	0.155925	0.0940869		0.0940869	0.0665295	0.1658	0.00990055	0.33073	0.1563	0.0652	0.999				2.08027
1178	P35557	M	57	V	NONSYN	0.433352	-0.0741924	0.116436	-0.170533	100	2	6	-0.0639637	0.162665	0.962555	-0.064	0.162665	-0.0639637	0.162665		0.162665	0.115022	0.2168	0.280811	0.390868	-0.0416	0.1103	0.997				2.08027
1179	P35557	M	57	R	NONSYN	0.413364	0.125951	0.038425	-1.31277	100	2	6	-0.0658489	0.252049	0.962905	-0.0658	0.252049	-0.0658489	0.252049		0.252049	0.178225	0.2263	0.29216	0.351215	-0.006	0.1589	1				2.08027
1180	P35557	M	57	D	NONSYN		0.446622	0.0971414	-1.97057	100	2	6	0.233576	0.0916756	0.839917	0.2336	0.0916756	0.233576	0.0916756		0.0916756	0.0648244	0.3999	0.166329	0.431594	0.2372	0.0641	1				2.08027
1181	P35557	M	57	F	NONSYN	0.302443	0.156232	0.0587681	-0.4272	100	2	6	-0.22945	0.0864471	0.983483	-0.2294	0.0864471	-0.22945	0.0864471		0.0864471	0.0611273	0.3226	0.552082	0.374353	-0.2151	0.0603	0.998				2.08027
1182	P35557	M	57	T	NONSYN	0.442897	0.0595497	0.0735123	-0.947967	100	2	6	0.444087	0.103991	0.615883	0.4441	0.103991	0.444087	0.103991		0.103991	0.0735326	0.1687	0.275416	0.332889	0.4313	0.0718	0.999				2.08027
1183	P35557	M	57	I	NONSYN	0.509297	-0.0673034	0.0791123	0.1806	100	2	6	-0.0816997	0.460072	0.965718	-0.0817	0.460072	-0.0816997	0.460072		0.460072	0.32532	0.217	0.298666	0.349549	0.0569	0.2381	0.994				2.08027
1184	P35557	M	57	L	NONSYN	0.480241	-0.125038	0.116809	0.0198	100	2	6	0.0915033	0.280579	0.919015	0.0915	0.280579	0.0915033	0.280579		0.280579	0.198399	0.216	0.124511	0.379063	0.1183	0.1758	0.97				2.08027
1185	P35557	M	57	K	NONSYN	0.49086	-0.0223724	0.0659781	-1.21703														0.1269		0.28658	0.1269	0.2866	1				2.08027
1186	P35557	M	57	G	NONSYN	0.231307	0.538453	0.0926999	-2.04463	100	2	6	-0.0419164	0.153564	0.958211	-0.0419	0.153564	-0.0419164	0.153564		0.153564	0.108586	0.5753	0.617233	0.451182	-0.0081	0.1056	1				2.08027
1187	P35557	M	57	Y	NONSYN		0.61643	0.129909	-1.51377	100	2	6	-0.162352	0.101986	0.977021	-0.1624	0.101986	-0.162352	0.101986		0.101986	0.0721153	0.65	0.812321	0.508385	-0.1463	0.0714	1				2.08027
1188	P35557	M	57	N	NONSYN	0.318258	0.42642	0.129351	-1.72667	100	2	6	0.161106	0.376316	0.88635	0.1611	0.376316	0.161106	0.376316		0.376316	0.266096	0.3715	0.210404	0.426556	0.22	0.2258	1				2.08027
1189	P35557	M	57	C	NONSYN		0.0522699	0.13042	-1.5219	100	2	6	1.53013	0.0894756	0.00157859	1.5301	0.0894756	1.53013	0.0894756		0.0894756	0.0632688	0.143	1.38714	0.365178	1.4897	0.0623	1				2.08027
1190	P35557	M	57	P	NONSYN	0.293965	0.440607	0.154613	-1.73137	100	2	6	0.118545	0.11176	0.907542	0.1185	0.11176	0.118545	0.11176		0.11176	0.0790261	0.4021	0.283569	0.49381	0.1256	0.078	1				2.08027
1191	P35557	M	57	E	NONSYN	0.371563	0.0732301	0.156013	-1.71257	100	2	6	1.22068	0.0682661	0.0128703	1.2207	0.0682661	1.22068	0.0682661		0.0682661	0.0482714	0.1524	1.06828	0.375042	1.2033	0.0479	1				2.08027
1192	P35557	M	57	M	SYN																											2.08027
1193	P35557	M	57	W	NONSYN	0.173093	0.614467	0.068021	-1.3791	100	2	6	-0.157194	0.0772991	0.976427	-0.1572	0.0772991	-0.157194	0.0772991		0.0772991	0.0546587	0.65	0.807163	0.437174	-0.1448	0.0542	1				2.08027
1194	P35557	M	57	H	NONSYN		0.5823	0.040931	-1.4892	100	2	6	-0.0599605	0.532933	0.961802	-0.06	0.532933	-0.0599605	0.532933		0.532933	0.37684	0.5962	0.656188	0.435222	0.2212	0.2849	1				2.08027
1195	P35557	M	57	Q	NONSYN	0.138902	0.0502245	0.0498594	-0.3912	100	2	6	0.0885726	0.157773	0.920173	0.0886	0.157773	0.0885726	0.157773		0.157773	0.111562	0.228	0.139413	0.35296	0.1012	0.1064	1				2.08027
1196	P35557	M	57	*	STOP					100	2	6	-0.274375	0.05	0.986736	-0.2744	0.05	-0.274375	0.05		0.05	0.0353553				-0.2744	0.0354					2.08027
1197	P35557	L	58	S	NONSYN	0.369669	0.758752	0.0439375	-1.85013	100	2	6	-0.121169	0.187424	0.971822	-0.1212	0.187424	-0.121169	0.187424		0.187424	0.132529	0.7135	0.834671	0.416173	-0.0443	0.1263	1				20.9849
1198	P35557	L	58	A	NONSYN	0.280012	0.221974	0.0454231	-1.36207	100	2	6	-0.126657	0.24051	0.972579	-0.1267	0.24051	-0.126657	0.24051		0.24051	0.170066	0.2605	0.387142	0.356733	-0.055	0.1535	1				20.9849
1199	P35557	L	58	V	NONSYN	0.450068	0.570107	0.11425	-0.279233	100	2	6	0.334132	0.0617481	0.74982	0.3341	0.0617481	0.334132	0.0617481		0.0617481	0.0436625	0.6023	0.268214	0.501717	0.3361	0.0435	0.998				20.9849
1200	P35557	L	58	R	NONSYN	0.279233	0.62535	0.0499193	-1.83513	100	2	6	0.279038	0.158184	0.803116	0.279	0.158184	0.279038	0.158184		0.158184	0.111853	0.6363	0.357251	0.427737	0.3019	0.1082	1				20.9849
1201	P35557	L	58	D	NONSYN	0.157094	0.059045	0.0556755	-2.51233	100	2	6	0.0511183	0.201827	0.933647	0.0511	0.201827	0.0511183	0.201827		0.201827	0.142713	0.1146	0.0634362	0.27312	0.0647	0.1265	1				20.9849
1202	P35557	L	58	F	NONSYN	0.463425	0.136927	0.105056	-0.233133	100	2	6	1.63367	0.200259	0.000761063	1.6337	0.200259	1.63367	0.200259		0.200259	0.141605	0.301	1.33265	0.409416	1.4913	0.1338	1				20.9849
1203	P35557	L	58	T	NONSYN	0.320507	0.240357	0.0621867	-1.38177	100	2	6	-0.181808	0.159294	0.979125	-0.1818	0.159294	-0.181808	0.159294		0.159294	0.112638	0.2643	0.446123	0.360158	-0.1421	0.1075	1				20.9849
1204	P35557	L	58	I	NONSYN	0.359946	0.595332	0.0620444	-0.4454	100	2	6	0.258457	0.411675	0.820558	0.2585	0.411675	0.258457	0.411675		0.411675	0.291098	0.637	0.378522	0.437446	0.3746	0.2423	0.998				20.9849
1205	P35557	L	58	L	SYN					100	2	6	1.07904	0.05	0.0319595	1.079	0.05	1.07904	0.05		0.05	0.0353553				1.079	0.0354					20.9849
1206	P35557	L	58	K	NONSYN	0.166378	0.666837	0.0581062	-1.8327	100	2	6	0.154578	0.0954088	0.889869	0.1546	0.0954088	0.154578	0.0954088		0.0954088	0.0674642	0.6363	0.481711	0.433922	0.1659	0.0667	1				20.9849
1207	P35557	L	58	G	NONSYN	0.337578	0.132641	0.0585255	-2.53547	100	2	6	-0.169669	0.186751	0.977836	-0.1697	0.186751	-0.169669	0.186751		0.186751	0.132053	0.2403	0.410016	0.345561	-0.1174	0.1234	1				20.9849
1208	P35557	L	58	Y	NONSYN	0.393229	-0.123327	0.0709733	-1.37107	100	2	6	0.909245	0.0656813	0.0888897	0.9092	0.0656813	0.909245	0.0656813		0.0656813	0.0464437	0.1036	0.805687	0.28358	0.8882	0.0458	1				20.9849
1209	P35557	L	58	N	NONSYN	0.179063	-0.084585	0.0652969	-2.4369	100	2	6	0.493461	0.0853734	0.546545	0.4935	0.0853734	0.493461	0.0853734		0.0853734	0.0603681	0.0872	0.406282	0.26469	0.4734	0.0589	1				20.9849
1210	P35557	L	58	C	NONSYN	0.344482	0.24764	0.0656832	-1.3949	100	2	6	-0.0615163	0.0863134	0.962096	-0.0615	0.0863134	-0.0615163	0.0863134		0.0863134	0.0610328	0.2643	0.325832	0.360158	-0.0524	0.0602	1				20.9849
1211	P35557	L	58	P	NONSYN	0.310124	0.0180148	0.0612461	-2.28397	100	2	6	0.0625706	0.168045	0.929779	0.0626	0.168045	0.0625706	0.168045		0.168045	0.118826	0.1067	0.0440859	0.26469	0.07	0.1084	1				20.9849
1212	P35557	L	58	E	NONSYN	0.223351	0.128787	0.0625405	-2.4328	100	2	6	-0.146656	0.116753	0.975166	-0.1467	0.116753	-0.146656	0.116753		0.116753	0.0825571	0.239	0.385609	0.341182	-0.1253	0.0802	1				20.9849
1213	P35557	L	58	M	NONSYN	0.485555	0.742087	0.108881	0.155667														0.7286		0.450103	0.7286	0.4501	1				20.9849
1214	P35557	L	58	W	NONSYN	0.288854	0.104149	0.0620272	-1.86773	100	2	6	1.84264	0.0249834	0.000167981	1.8426	0.0249834	1.84264	0.0249834		0.0249834	0.0176659	0.1914	1.65126	0.339845	1.8382	0.0176	1				20.9849
1215	P35557	L	58	H	NONSYN	0.297255	0.165395	0.0588615	-1.97863	100	2	6	-0.29276	0.215869	0.987869	-0.2928	0.215869	-0.29276	0.215869		0.215869	0.152643	0.242	0.534725	0.347965	-0.2065	0.1398	1				20.9849
1216	P35557	L	58	Q	NONSYN	0.32253	0.551489	0.060516	-1.5422	100	2	6	-0.0396686	0.124491	0.957741	-0.0397	0.124491	-0.0396686	0.124491		0.124491	0.0880283	0.5468	0.586479	0.426768	-0.0157	0.0862	1				20.9849
1217	P35557	L	58	*	STOP																											20.9849
1218	P35557	P	59	S	NONSYN	0.425692	0.430407	0.121113	-1.0001	100	2	6	-0.163458	0.132645	0.977146	-0.1635	0.132645	-0.163458	0.132645		0.132645	0.0937943	0.3874	0.550852	0.473188	-0.1426	0.092	1				14.0967
1219	P35557	P	59	A	NONSYN	0.481703	0.27987	0.119208	-1.0804	100	2	6	0.288154	0.160734	0.794966	0.2882	0.160734	0.288154	0.160734		0.160734	0.113656	0.331	0.0428447	0.406654	0.2913	0.1095	1				14.0967
1220	P35557	P	59	V	NONSYN	0.438358	0.245504	0.0830255	-1.8745	100	2	6	0.230781	0.105916	0.841977	0.2308	0.105916	0.230781	0.105916		0.105916	0.0748939	0.2623	0.0315313	0.355374	0.2321	0.0733	1				14.0967
1221	P35557	P	59	R	NONSYN	0.332917	0.229431	0.0619713	-1.67943	100	2	6	0.00746111	0.227962	0.946571	0.0075	0.227962	0.00746111	0.227962		0.227962	0.161193	0.2585	0.251021	0.358588	0.0497	0.147	1				14.0967
1222	P35557	P	59	D	NONSYN	0.131672	0.1822	0.0726473	-1.66797	100	2	6	0.149155	0.161546	0.892716	0.1492	0.161546	0.149155	0.161546		0.161546	0.114231	0.2484	0.0992925	0.358588	0.1583	0.1088	1				14.0967
1223	P35557	P	59	F	NONSYN	0.305723	0.347399	0.201283	-2.41057	100	2	6	-0.406605	0.208159	0.992975	-0.4066	0.208159	-0.406605	0.208159		0.208159	0.147191	0.3617	0.768335	0.450904	-0.3326	0.1399	1				14.0967
1224	P35557	P	59	T	NONSYN	0.390568	0.288475	0.12682	-1.18843	100	2	6	-0.243049	0.288563	0.984547	-0.243	0.288563	-0.243049	0.288563		0.288563	0.204045	0.3053	0.548334	0.412036	-0.1351	0.1829	1				14.0967
1225	P35557	P	59	I	NONSYN	0.293951	0.30352	0.153115	-2.22287	100	2	6	-0.283594	0.549409	0.987317	-0.2836	0.549409	-0.283594	0.549409		0.549409	0.388491	0.3282	0.611827	0.419496	-0.0011	0.285	1				14.0967
1226	P35557	P	59	L	NONSYN	0.380476	-0.0243021	0.135748	-2.06783	100	2	6	0.00178274	0.1501	0.948059	0.0018	0.1501	0.00178274	0.1501		0.1501	0.106137	0.1148	0.113013	0.30333	0.0141	0.1002	1				14.0967
1227	P35557	P	59	K	NONSYN	0.287865	-0.0903817	0.128967	-1.1502	100	2	6	0.973112	0.0877999	0.061171	0.9731	0.0877999	0.973112	0.0877999		0.0877999	0.0620839	0.1248	0.848292	0.334778	0.9449	0.061	1				14.0967
1228	P35557	P	59	G	NONSYN	0.43128	-0.0170099	0.136544	-2.11377	100	2	6	-0.020094	0.136484	0.953416	-0.0201	0.136484	-0.020094	0.136484		0.136484	0.0965085	0.1148	0.13489	0.30333	-0.0077	0.092	1				14.0967
1229	P35557	P	59	Y	NONSYN	0.209429	-0.0977596	0.147528	-2.41527	100	2	6	0.928872	0.617119	0.0793777	0.9289	0.617119	0.928872	0.617119		0.617119	0.436369	0.0992	0.829691	0.299279	0.3646	0.2468	1				14.0967
1230	P35557	P	59	N	NONSYN	0.219033	0.25664	0.0548983	-1.80177	100	2	6	0.18182	0.312904	0.874496	0.1818	0.312904	0.18182	0.312904		0.312904	0.221256	0.2858	0.103986	0.358651	0.2105	0.1883	1				14.0967
1231	P35557	P	59	C	NONSYN	0.421965	0.100178	0.177752	-2.593	100	2	6	0.39692	0.21583	0.677465	0.3969	0.21583	0.39692	0.21583		0.21583	0.152615	0.1915	0.205437	0.398806	0.3707	0.1425	1				14.0967
1232	P35557	P	59	P	SYN					100	2	6	1.52203	0.05	0.00167033	1.522	0.05	1.52203	0.05		0.05	0.0353553				1.522	0.0354					14.0967
1233	P35557	P	59	E	NONSYN	0.187686	0.253339	0.133638	-1.1939	100	2	6	-0.137643	0.226504	0.974032	-0.1376	0.226504	-0.137643	0.226504		0.226504	0.160163	0.2643	0.401958	0.412403	-0.085	0.1493	1				14.0967
1234	P35557	P	59	M	NONSYN	0.241135	0.0984425	0.094132	-1.6978	100	2	6	0.574785	0.0868432	0.428142	0.5748	0.0868432	0.574785	0.0868432		0.0868432	0.0614074	0.2005	0.37424	0.363511	0.5644	0.0605	1				14.0967
1235	P35557	P	59	W	NONSYN	0.305463	0.306396	0.161718	-2.49963	100	2	6	-0.221734	0.380212	0.982846	-0.2217	0.380212	-0.221734	0.380212		0.380212	0.26885	0.3386	0.560364	0.432846	-0.0657	0.2284	1				14.0967
1236	P35557	P	59	H	NONSYN	0.301593	0.2438	0.0689628	-1.63757	100	2	6	-0.0356479	0.188385	0.956887	-0.0356	0.188385	-0.0356479	0.188385		0.188385	0.133208	0.2643	0.299963	0.358588	0.0007	0.1249	1				14.0967
1237	P35557	P	59	Q	NONSYN	0.325725	0.197474	0.0889075	-1.22097	100	2	6	0.0299551	0.480088	0.940255	0.03	0.480088	0.0299551	0.480088		0.480088	0.339474	0.2605	0.23053	0.373442	0.1343	0.2512	1				14.0967
1238	P35557	P	59	*	STOP																											14.0967
1239	P35557	T	60	S	NONSYN	0.511234	0.336751	0.166952	-0.338733	100	2	6	0.647771	0.269623	0.326686	0.6478	0.269623	0.647771	0.269623		0.269623	0.190653	0.4292	0.218532	0.522199	0.6221	0.1791	0.998				6.94828
1240	P35557	T	60	A	NONSYN	0.437101	0.122068	0.158533	-0.5245	100	2	6	0.700389	0.238822	0.261205	0.7004	0.238822	0.700389	0.238822		0.238822	0.168873	0.3196	0.380786	0.431194	0.6497	0.1572	0.998				6.94828
1241	P35557	T	60	V	NONSYN	0.33536	0.235466	0.164163	-0.4691	100	2	6	0.360195	0.156005	0.721242	0.3602	0.156005	0.360195	0.156005		0.156005	0.110312	0.3246	0.0355866	0.431194	0.358	0.1069	1				6.94828
1242	P35557	T	60	R	NONSYN	0.392813	-0.0819165	0.117236	-1.249	100	2	6	0.0177325	0.172084	0.943773	0.0177	0.172084	0.0177325	0.172084		0.172084	0.121682	0.1075	0.0897361	0.291496	0.031	0.1123	1				6.94828
1243	P35557	T	60	D	NONSYN	0.24736	-0.0724357	0.0747725	-1.24127	100	2	6	-0.01071	0.419967	0.951188	-0.0107	0.419967	-0.01071	0.419967		0.419967	0.296962	0.1251	0.135786	0.288739	0.0591	0.207	1				6.94828
1244	P35557	T	60	F	NONSYN	0.262645	-0.100564	0.080816	-1.4809	100	2	6	-0.188052	0.0914601	0.979757	-0.1881	0.0914601	-0.188052	0.0914601		0.0914601	0.064672	0.1054	0.293409	0.28224	-0.1734	0.063	1				6.94828
1245	P35557	T	60	T	SYN					100	2	6	1.06837	0.05	0.0341658	1.0684	0.05	1.06837	0.05		0.05	0.0353553				1.0684	0.0354					6.94828
1246	P35557	T	60	I	NONSYN	0.399003	0.0135947	0.058723	-0.840567														0.1485		0.324012	0.1485	0.324	1				6.94828
1247	P35557	T	60	L	NONSYN	0.369208	-0.0613248	0.131677	-1.25987	100	2	6	-0.0538186	0.128106	0.960616	-0.0538	0.128106	-0.0538186	0.128106		0.128106	0.0905843	0.1351	0.188905	0.32764	-0.0404	0.0873	1				6.94828
1248	P35557	T	60	K	NONSYN	0.353052	0.281772	0.0531129	-0.8824	100	2	6	0.104259	0.136161	0.913782	0.1043	0.136161	0.104259	0.136161		0.136161	0.0962801	0.305	0.200727	0.378426	0.1165	0.0933	1				6.94828
1249	P35557	T	60	G	NONSYN	0.436001	-0.102875	0.0762234	-1.4976	100	2	6	-0.181118	0.146106	0.979054	-0.1811	0.146106	-0.181118	0.146106		0.146106	0.103312	0.1054	0.286475	0.286095	-0.1481	0.0972	1				6.94828
1250	P35557	T	60	Y	NONSYN	0.24524	-0.120404	0.0784657	-1.48827	100	2	6	-0.12853	0.122897	0.972832	-0.1285	0.122897	-0.12853	0.122897		0.122897	0.0869012	0.1054	0.233887	0.286095	-0.1088	0.0831	1				6.94828
1251	P35557	T	60	N	NONSYN	0.408433	0.372308	0.07035	-0.500467	100	2	6	-0.0503318	0.648338	0.959926	-0.0503	0.648338	-0.0503318	0.648338		0.648338	0.458444	0.3606	0.410966	0.389631	0.1883	0.2969	1				6.94828
1252	P35557	T	60	C	NONSYN	0.435454	0.00835615	0.0632912	-0.902633	100	2	6	0.908792	0.085125	0.0891207	0.9088	0.085125	0.908792	0.085125		0.085125	0.0601925	0.1485	0.76031	0.331122	0.8845	0.0592	1				6.94828
1253	P35557	T	60	P	NONSYN	0.349936	-0.0819165	0.117236	-1.249	100	2	6	0.00795629	0.284801	0.946439	0.008	0.284801	0.00795629	0.284801		0.284801	0.201385	0.1075	0.0995123	0.291496	0.0401	0.1657	1				6.94828
1254	P35557	T	60	E	NONSYN	0.187606	0.343594	0.0554771	-0.999667	100	2	6	0.0406262	0.133205	0.937007	0.0406	0.133205	0.0406262	0.133205		0.133205	0.09419	0.3453	0.304643	0.382071	0.0581	0.0915	1				6.94828
1255	P35557	T	60	M	NONSYN	0.351874	0.297745	0.058503	-0.8963	100	2	6	0.0563417	0.0878098	0.931909	0.0563	0.0878098	0.0563417	0.0878098		0.0878098	0.0620909	0.3152	0.258841	0.38034	0.0631	0.0613	1				6.94828
1256	P35557	T	60	W	NONSYN	0.291474	-0.1659	0.0498973	-1.58253	100	2	6	-0.231711	0.506819	0.983665	-0.2317	0.506819	-0.231711	0.506819		0.506819	0.358375	0.0916	0.323335	0.277986	-0.0298	0.2197	1				6.94828
1257	P35557	T	60	H	NONSYN	0.361489	-0.0188574	0.123355	-1.2503	100	2	6	-0.181221	0.233694	0.979064	-0.1812	0.233694	-0.181221	0.233694		0.233694	0.165247	0.1269	0.308167	0.298128	-0.1088	0.1445	1				6.94828
1258	P35557	T	60	Q	NONSYN	0.184305	0.356464	0.0431384	-0.886233	100	2	6	-0.119817	0.189264	0.971632	-0.1198	0.189264	-0.119817	0.189264		0.189264	0.13383	0.3453	0.465086	0.387849	-0.0703	0.1265	1				6.94828
1259	P35557	T	60	*	STOP					100	2	6	-0.0891012	0.05	0.966957	-0.0891	0.05	-0.0891012	0.05		0.05	0.0353553				-0.0891	0.0354					6.94828
1260	P35557	Y	61	S	NONSYN	0.388343	0.0698185	0.0620832	-1.56047	100	2	6	0.191419	0.114588	0.868633	0.1914	0.114588	0.191419	0.114588		0.114588	0.0810262	0.1562	0.0352093	0.332203	0.1894	0.0787	1				51.046
1261	P35557	Y	61	A	NONSYN	0.209723	0.157409	0.121436	-1.71077	100	2	6	-0.12868	0.128309	0.972852	-0.1287	0.128309	-0.12868	0.128309		0.128309	0.090728	0.242	0.370645	0.392639	-0.1099	0.0884	1				51.046
1262	P35557	Y	61	V	NONSYN	0.299959	0.103867	0.0504619	-1.5651	100	2	6	0.0892746	0.191502	0.919897	0.0893	0.191502	0.0892746	0.191502		0.191502	0.135412	0.2067	0.117456	0.352688	0.1044	0.1264	1				51.046
1263	P35557	Y	61	R	NONSYN	0.137135	0.116158	0.124035	-1.73677	100	2	6	-0.00492668	0.0705793	0.949763	-0.0049	0.0705793	-0.00492668	0.0705793		0.0705793	0.0499071	0.1939	0.198874	0.375622	-0.0015	0.0495	1				51.046
1264	P35557	Y	61	D	NONSYN	0.280827	0.0464591	0.0518987	-2.4846	100	2	6	0.328409	0.282743	0.755808	0.3284	0.282743	0.328409	0.282743		0.282743	0.19993	0.1146	0.213855	0.267483	0.2518	0.1601	1				51.046
1265	P35557	Y	61	F	NONSYN	0.487278	0.179238	0.103203	-0.0629	100	2	6	0.980217	0.0753156	0.0586264	0.9802	0.0753156	0.980217	0.0753156		0.0753156	0.0532562	0.3319	0.648356	0.39846	0.9688	0.0528	0.999				51.046
1266	P35557	Y	61	T	NONSYN	0.305015	0.0674768	0.0602345	-1.56533	100	2	6	0.198445	0.131151	0.864188	0.1984	0.131151	0.198445	0.131151		0.131151	0.0927381	0.1521	0.0463688	0.332203	0.1951	0.0893	1				51.046
1267	P35557	Y	61	I	NONSYN	0.288961	-0.145947	0.0634956	-1.40407	100	2	6	-0.0730707	0.329224	0.964214	-0.0731	0.329224	-0.0730707	0.329224		0.329224	0.232797	0.1043	0.177371	0.281421	-0.001	0.1794	0.999				51.046
1268	P35557	Y	61	L	NONSYN	0.28127	-0.174736	0.0955671	-1.39547	100	2	6	0.0132971	0.1287	0.944998	0.0133	0.1287	0.0132971	0.1287		0.1287	0.0910043	0.0989	0.0855824	0.28997	0.021	0.0868	0.997				51.046
1269	P35557	Y	61	K	NONSYN	0.196147	-0.0339773	0.042988	-1.71273	100	2	6	0.445479	0.49864	0.613987	0.4455	0.49864	0.445479	0.49864		0.49864	0.352592	0.1094	0.336073	0.280467	0.2396	0.2195	1				51.046
1270	P35557	Y	61	G	NONSYN	0.198717	0.164173	0.082215	-2.3432	100	2	6	-0.0247323	0.0822114	0.954479	-0.0247	0.0822114	-0.0247323	0.0822114		0.0822114	0.0581322	0.242	0.266698	0.341864	-0.0172	0.0573	1				51.046
1271	P35557	Y	61	Y	SYN					100	2	6	1.05792	0.05	0.0364665	1.0579	0.05	1.05792	0.05		0.05	0.0353553				1.0579	0.0354					51.046
1272	P35557	Y	61	N	NONSYN	0.395236	0.103958	0.122494	-1.73663	100	2	6	0.0316748	0.108715	0.939743	0.0317	0.108715	0.0316748	0.108715		0.108715	0.0768728	0.1939	0.162273	0.374487	0.0382	0.0753	1				51.046
1273	P35557	Y	61	C	NONSYN	0.458673	0.116158	0.124035	-1.73677	100	2	6	-0.20122	0.104795	0.981028	-0.2012	0.104795	-0.20122	0.104795		0.104795	0.074101	0.1898	0.390986	0.375622	-0.1866	0.0727	1				51.046
1274	P35557	Y	61	P	NONSYN	0.234603	0.0914879	0.0744233	-2.44617	100	2	6	0.193323	0.169491	0.867441	0.1933	0.169491	0.193323	0.169491		0.169491	0.119849	0.1691	0.0242674	0.317637	0.1903	0.1121	1				51.046
1275	P35557	Y	61	E	NONSYN	0.283483	0.106837	0.0815315	-2.24287	100	2	6	-0.0292135	0.114002	0.955483	-0.0292	0.114002	-0.0292135	0.114002		0.114002	0.0806116	0.1914	0.220598	0.32886	-0.0167	0.0783	1				51.046
1276	P35557	Y	61	M	NONSYN	0.285109	0.159713	0.0610119	-1.5896	100	2	6	-0.0782637	0.124515	0.965127	-0.0783	0.124515	-0.0782637	0.124515		0.124515	0.0880458	0.244	0.322232	0.360158	-0.0601	0.0855	1				51.046
1277	P35557	Y	61	W	NONSYN	0.337464	0.448252	0.102379	0.1745	100	2	6	0.173175	0.093383	0.879574	0.1732	0.093383	0.173175	0.093383		0.093383	0.0660317	0.4062	0.233068	0.432383	0.1785	0.0653	1				51.046
1278	P35557	Y	61	H	NONSYN	0.379934	0.360107	0.0825904	0.275067	100	2	6	0.437609	0.27314	0.624653	0.4376	0.27314	0.437609	0.27314		0.27314	0.193139	0.3606	0.0769752	0.378003	0.4217	0.172	1				51.046
1279	P35557	Y	61	Q	NONSYN	0.242132	-0.0460124	0.0883353	-1.36277	100	2	6	-0.372873	0.201253	0.991751	-0.3729	0.201253	-0.372873	0.201253		0.201253	0.142307	0.1269	0.49982	0.296602	-0.2793	0.1283	1				51.046
1280	P35557	Y	61	*	STOP																											51.046
1281	P35557	V	62	S	NONSYN	0.336994	0.562119	0.106065	-1.4466	100	2	6	0.0763903	0.154193	0.924822	0.0764	0.154193	0.0763903	0.154193		0.154193	0.109031	0.6093	0.532914	0.484291	0.1021	0.1064	1				12.9938
1282	P35557	V	62	A	NONSYN	0.471655	0.223334	0.131775	-0.790133	100	2	6	0.168582	0.372221	0.882195	0.1686	0.372221	0.168582	0.372221		0.372221	0.2632	0.3064	0.137856	0.422245	0.2072	0.2234	1				12.9938
1283	P35557	V	62	V	SYN					100	2	6	0.84547	0.05	0.126882	0.8455	0.05	0.84547	0.05		0.05	0.0353553				0.8455	0.0354					12.9938
1284	P35557	V	62	R	NONSYN	0.176438	-0.117087	0.102271	-1.98573	100	2	6	0.0198183	0.129568	0.943187	0.0198	0.129568	0.0198183	0.129568		0.129568	0.0916186	0.0851	0.0652491	0.283705	0.026	0.0872	1				12.9938
1285	P35557	V	62	D	NONSYN	0.273482	0.0423793	0.157751	-2.3809														0.1268		0.305911	0.1268	0.3059	1				12.9938
1286	P35557	V	62	F	NONSYN	0.405325	0.169142	0.103591	-0.918467	100	2	6	0.365119	0.408166	0.715605	0.3651	0.408166	0.365119	0.408166		0.408166	0.288617	0.2532	0.111939	0.394232	0.3261	0.2329	1				12.9938
1287	P35557	V	62	T	NONSYN	0.318587	1.14377	0.116069	-0.1374	100	2	6	0.0424289	0.339302	0.936442	0.0424	0.339302	0.0424289	0.339302		0.339302	0.239923	0.8405	0.798052	0.473404	0.2055	0.214	0.999				12.9938
1288	P35557	V	62	I	NONSYN	0.430626	1.10172	0.110321	-0.1123	100	2	6	0.646503	0.446001	0.328357	0.6465	0.446001	0.646503	0.446001		0.446001	0.31537	0.8559	0.209372	0.451158	0.7152	0.2585	0.996				12.9938
1289	P35557	V	62	L	NONSYN	0.466712	0.394159	0.139732	-0.2911	100	2	6	2.29127	0.0785733	5.531e-06	2.2913	0.0785733	2.29127	0.0785733		0.0785733	0.0555597	0.4277	1.86354	0.517972	2.2701	0.0552	0.998				12.9938
1290	P35557	V	62	K	NONSYN	0.190914	0.172838	0.048022	-1.75713	100	2	6	0.0209183	0.125001	0.942876	0.0209	0.125001	0.0209183	0.125001		0.125001	0.0883892	0.2481	0.227145	0.35777	0.034	0.0858	1				12.9938
1291	P35557	V	62	G	NONSYN	0.380798	0.0719383	0.157909	-2.17753	100	2	6	-0.0688587	0.126057	0.963456	-0.0689	0.126057	-0.0688587	0.126057		0.126057	0.0891356	0.1453	0.214147	0.353746	-0.0561	0.0864	1				12.9938
1292	P35557	V	62	Y	NONSYN	0.332509	0.172838	0.048022	-1.75713	100	2	6	1.10727	0.121071	0.0267491	1.1073	0.121071	1.10727	0.121071		0.121071	0.0856102	0.2481	0.859206	0.35777	1.0607	0.0833	1				12.9938
1293	P35557	V	62	N	NONSYN	0.244531	-0.046869	0.171329	-2.10337	100	2	6	-0.00787922	0.215764	0.950496	-0.0079	0.215764	-0.00787922	0.215764		0.215764	0.152568	0.1189	0.126779	0.305911	0.0174	0.1365	1				12.9938
1294	P35557	V	62	C	NONSYN	0.43495	0.203364	0.13518	-0.950367	100	2	6	0.262455	0.175603	0.817273	0.2625	0.175603	0.262455	0.175603		0.175603	0.12417	0.2713	0.0088606	0.413876	0.2632	0.1189	1				12.9938
1295	P35557	V	62	P	NONSYN	0.17175	0.0744537	0.0493329	-1.88333	100	2	6	-0.364301	0.355089	0.991406	-0.3643	0.355089	-0.364301	0.355089		0.355089	0.251086	0.137	0.501288	0.289895	-0.1494	0.1898	1				12.9938
1296	P35557	V	62	E	NONSYN	0.320794	0.13917	0.0517789	-1.7854	100	2	6	0.121921	0.0942142	0.906006	0.1219	0.0942142	0.121921	0.0942142		0.0942142	0.0666195	0.242	0.120045	0.355689	0.126	0.0655	1				12.9938
1297	P35557	V	62	M	NONSYN	0.434822	0.834093	0.12015	-0.2969	100	2	6	0.971465	0.312689	0.0617751	0.9715	0.312689	0.971465	0.312689		0.312689	0.221104	0.746	0.225446	0.502745	0.9349	0.2024	1				12.9938
1298	P35557	V	62	W	NONSYN	0.204076	0.118936	0.0504101	-1.76497	100	2	6	0.182625	0.106743	0.874014	0.1826	0.106743	0.182625	0.106743		0.106743	0.0754784	0.1947	0.0120798	0.339249	0.1832	0.0737	1				12.9938
1299	P35557	V	62	H	NONSYN	0.24846	-0.0189732	0.066346	-2.2816	100	2	6	0.203876	0.62088	0.86066	0.2039	0.62088	0.203876	0.62088		0.62088	0.439028	0.1067	0.0972193	0.26469	0.1326	0.2267	1				12.9938
1300	P35557	V	62	Q	NONSYN	0.316331	0.108488	0.0446565	-1.7866	100	2	6	0.213968	0.145738	0.853891	0.214	0.145738	0.213968	0.145738		0.145738	0.103053	0.1914	0.0225834	0.337167	0.212	0.0986	1				12.9938
1301	P35557	V	62	*	STOP					100	2	6	-0.0500267	0.05	0.959865	-0.05	0.05	-0.0500267	0.05		0.05	0.0353553				-0.05	0.0354					12.9938
1302	P35557	R	63	S	NONSYN	0.403013	1.85339	0.0452262	-0.841667	100	2	6	1.63759	0.168661	0.00074016	1.6376	0.168661	1.63759	0.168661		0.168661	0.119261	1.2191	0.418505	0.678433	1.625	0.1175	0.969				97.7288
1303	P35557	R	63	A	NONSYN	0.318986	1.5343	0.0605761	-1.0746	100	2	6	1.00896	0.151111	0.049284	1.009	0.151111	1.00896	0.151111		0.151111	0.106851	1.0838	0.0748704	0.484584	1.0124	0.1043	0.774				97.7288
1304	P35557	R	63	V	NONSYN	0.39801	1.05401	0.0229683	-1.97117	100	2	6	1.05149	0.1686	0.0379509	1.0515	0.1686	1.05149	0.1686		0.1686	0.119218	0.9103	0.141152	0.380033	1.0388	0.1138	0.832				97.7288
1305	P35557	R	63	R	SYN					100	2	6	0.903772	0.05	0.0917132	0.9038	0.05	0.903772	0.05		0.05	0.0353553				0.9038	0.0354					97.7288
1306	P35557	R	63	D	NONSYN	0.112273	1.50593	0.109574	-1.70693	100	2	6	2.25406	0.223794	7.40586e-06	2.2541	0.223794	2.25406	0.223794		0.223794	0.158247	1.0452	1.20885	0.541552	2.159	0.1519	0.997				97.7288
1307	P35557	R	63	F	NONSYN	0.343625	0.807203	0.0715687	-2.15557	100	2	6	0.937523	0.0612311	0.0754782	0.9375	0.0612311	0.937523	0.0612311		0.0612311	0.0432969	0.7841	0.153437	0.400466	0.9358	0.043	0.979				97.7288
1308	P35557	R	63	T	NONSYN	0.292233	1.28028	0.0541102	-1.06143	100	2	6	1.77103	0.190216	0.000283541	1.771	0.190216	1.77103	0.190216		0.190216	0.134503	1.0512	0.719792	0.51001	1.7242	0.1301	0.943				97.7288
1309	P35557	R	63	I	NONSYN	0.359281	1.0397	0.0465074	-2.1297	100	2	6	0.240043	0.238776	0.835064	0.24	0.238776	0.240043	0.238776		0.238776	0.16884	0.8628	0.622714	0.385449	0.3403	0.1547	0.96				97.7288
1310	P35557	R	63	L	NONSYN	0.37752	1.48753	0.107026	-1.86477	100	2	6	0.629436	0.0687673	0.351223	0.6294	0.0687673	0.629436	0.0687673		0.0687673	0.0486258	1.0838	0.454398	0.505166	0.6336	0.0484	0.868				97.7288
1311	P35557	R	63	K	NONSYN	0.499698	2.04365	0.107737	-0.315833	100	2	6	1.47869	0.101064	0.00225722	1.4787	0.101064	1.47869	0.101064		0.101064	0.071463	1.2664	0.212265	0.623239	1.4759	0.071	0.623				97.7288
1312	P35557	R	63	G	NONSYN	0.471035	1.16565	0.107985	-1.865	100	2	6	1.59508	0.031899	0.00100035	1.5951	0.031899	1.59508	0.031899		0.031899	0.022556	0.9355	0.659628	0.450082	1.5934	0.0225	0.985				97.7288
1313	P35557	R	63	Y	NONSYN	0.390739	1.65195	0.0704985	-1.67217	100	2	6	1.81601	0.420402	0.000204218	1.816	0.420402	1.81601	0.420402		0.420402	0.297269	1.1969	0.619125	0.609139	1.6969	0.2672	0.993				97.7288
1314	P35557	R	63	N	NONSYN	0.40709	1.56926	0.111739	-0.6593	100	2	6	2.87993	0.111173	4.42376e-08	2.8799	0.111173	2.87993	0.111173		0.111173	0.078611	1.052	1.82792	0.536364	2.8415	0.0778	0.997				97.7288
1315	P35557	R	63	C	NONSYN	0.394578	0.769213	0.0612467	-2.1974	100	2	6	1.244	0.0461686	0.0110403	1.244	0.0461686	1.244	0.0461686		0.0461686	0.0326461	0.8718	0.372247	0.387402	1.2414	0.0325	0.18				97.7288
1316	P35557	R	63	P	NONSYN	0.180067	1.88839	0.112507	-1.71617	100	2	6	1.1067	0.195855	0.0268454	1.1067	0.195855	1.1067	0.195855		0.195855	0.138491	1.2068	0.100144	0.690246	1.1106	0.1358	0.999				97.7288
1317	P35557	R	63	E	NONSYN	0.277472	1.84216	0.0594606	-0.8858	100	2	6	1.67129	0.0402936	0.000582014	1.6713	0.0402936	1.67129	0.0402936		0.0402936	0.0284919	1.2191	0.452206	0.724417	1.6706	0.0285	0.968				97.7288
1318	P35557	R	63	M	NONSYN	0.370449	1.47253	0.0697069	-1.05327	100	2	6	1.19429	0.0377055	0.0152912	1.1943	0.0377055	1.19429	0.0377055		0.0377055	0.0266618	1.0452	0.149086	0.51001	1.1939	0.0266	0.993				97.7288
1319	P35557	R	63	W	NONSYN	0.388414	0.74302	0.0703913	-2.13763	100	2	6	1.13007	0.0822052	0.0231371	1.1301	0.0822052	1.13007	0.0822052		0.0822052	0.0581279	0.731	0.399044	0.403678	1.122	0.0575	1				97.7288
1320	P35557	R	63	H	NONSYN	0.358084	2.13444	0.0297064	-0.453767	100	2	6	1.39891	0.441215	0.00390471	1.3989	0.441215	1.39891	0.441215		0.441215	0.311986	1.2721	0.126853	0.643303	1.3748	0.2807	0.998				97.7288
1321	P35557	R	63	Q	NONSYN	0.367544	1.98338	0.107665	-0.5823	100	2	6	1.85211	0.0436063	0.000156678	1.8521	0.0436063	1.85211	0.0436063		0.0436063	0.0308343	1.2329	0.619174	0.65697	1.8508	0.0308	0.996				97.7288
1322	P35557	R	63	*	STOP					100	2	6	0.357977	0.05	0.723757	0.358	0.05	0.357977	0.05		0.05	0.0353553				0.358	0.0354					97.7288
1323	P35557	S	64	S	SYN					100	2	6	1.39994	0.05	0.00387741	1.3999	0.05	1.39994	0.05		0.05	0.0353553				1.3999	0.0354					50.5539
1324	P35557	S	64	A	NONSYN	0.456333	1.82854	0.172412	-0.0146667	100	2	6	1.69644	0.168416	0.000486008	1.6964	0.168416	1.69644	0.168416		0.168416	0.119088	1.2225	0.47391	0.583516	1.6775	0.1167	0.936				50.5539
1325	P35557	S	64	V	NONSYN	0.35668	2.61282	0.0527566	-1.3499	100	2	6	3.15699	0.111392	3.97364e-09	3.157	0.111392	3.15699	0.111392		0.111392	0.0787657	2.2377	0.919309	0.945124	3.1507	0.0785	1				50.5539
1326	P35557	S	64	R	NONSYN	0.507817	2.38741	0.0551341	-0.9543	100	2	6	1.49638	0.308884	0.00199677	1.4964	0.308884	1.49638	0.308884		0.308884	0.218414	1.727	0.230594	0.760929	1.5139	0.2099	1				50.5539
1327	P35557	S	64	D	NONSYN	0.26426	1.81711	0.0257412	-0.636533	100	2	6	1.68303	0.205513	0.000535091	1.683	0.205513	1.68303	0.205513		0.205513	0.145319	1.2091	0.473933	0.637277	1.6596	0.1417	0.998				50.5539
1328	P35557	S	64	F	NONSYN	0.440092	3.67914	0.0664101	-1.7383	100	2	6	4.47878	0.043791	1.20517e-14	4.4788	0.043791	4.47878	0.043791		0.043791	0.0309649	2.4162	2.06261	1.32595	4.4777	0.031	1				50.5539
1329	P35557	S	64	T	NONSYN	0.503264	1.7058	0.171074	-0.0608333	100	2	6	2.06467	0.191405	3.19224e-05	2.0647	0.191405	2.06467	0.191405		0.191405	0.135344	1.2077	0.856958	0.648727	2.0289	0.1325	0.982				50.5539
1330	P35557	S	64	I	NONSYN	0.406906	3.76931	0.0625482	-1.72757	100	2	6	4.20826	0.104317	1.91015e-13	4.2083	0.104317	4.20826	0.104317		0.104317	0.0737631	2.4788	1.72946	1.16601	4.2014	0.0736	1				50.5539
1331	P35557	S	64	L	NONSYN	0.393745	3.88316	0.0396053	-1.7093	100	2	6	3.86672	0.230366	5.54865e-12	3.8667	0.230366	3.86672	0.230366		0.230366	0.162893	2.4982	1.36848	0.992721	3.8308	0.1607	1				50.5539
1332	P35557	S	64	K	NONSYN	0.339128	1.9449	0.166609	-0.616767	100	2	6	0.663327	0.0905201	0.306517	0.6633	0.0905201	0.663327	0.0905201		0.0905201	0.0640074	1.2102	0.546869	0.699498	0.6679	0.0637	1				50.5539
1333	P35557	S	64	G	NONSYN	0.418814	1.57851	0.0534514	-0.651	100	2	6	2.39883	0.0523021	2.35773e-06	2.3988	0.0523021	2.39883	0.0523021		0.0523021	0.0369832	1.0625	1.33635	0.51812	2.3921	0.0369	0.999				50.5539
1334	P35557	S	64	Y	NONSYN	0.398752	3.90792	0.0481964	-1.6658	100	2	6	2.96244	0.124237	2.17821e-08	2.9624	0.124237	2.96244	0.124237		0.124237	0.0878488	2.5092	0.453225	0.63003	2.9538	0.087	1				50.5539
1335	P35557	S	64	N	NONSYN	0.35772	1.71077	0.170829	-0.236833	100	2	6	2.37424	0.0500911	2.86853e-06	2.3742	0.0500911	2.37424	0.0500911		0.0500911	0.0354198	1.2077	1.16652	0.703833	2.3713	0.0354	0.987				50.5539
1336	P35557	S	64	C	NONSYN	0.441306	2.27309	0.0895897	-0.922133	100	2	6	1.83932	0.0751762	0.000172139	1.8393	0.0751762	1.83932	0.0751762		0.0751762	0.0531576	1.5775	0.261843	0.738941	1.838	0.053	1				50.5539
1337	P35557	S	64	P	NONSYN	0.375469	1.9989	0.0760715	-0.929067	100	2	6	2.66189	0.214387	2.77079e-07	2.6619	0.214387	2.66189	0.214387		0.214387	0.151594	1.2572	1.4047	0.766567	2.609	0.1487	0.999				50.5539
1338	P35557	S	64	E	NONSYN	0.32957	1.36962	0.167805	-0.6321	100	2	6	2.38916	0.0315849	2.5469e-06	2.3892	0.0315849	2.38916	0.0315849		0.0315849	0.0223339	1.0099	1.37927	0.648071	2.3875	0.0223	0.999				50.5539
1339	P35557	S	64	M	NONSYN	0.467982	3.53274	0.0406616	-1.55913	100	2	6	3.03672	0.17033	1.14342e-08	3.0367	0.17033	3.03672	0.17033		0.17033	0.120442	2.4162	0.620555	0.932698	3.0265	0.1194	1				50.5539
1340	P35557	S	64	W	NONSYN	0.383249	4.18458	0.0604925	-1.78803	100	2	6	2.46699	0.0394978	1.36413e-06	2.467	0.0394978	2.46699	0.0394978		0.0394978	0.0279292	2.4982	0.0312492	0.933549	2.467	0.0279	1				50.5539
1341	P35557	S	64	H	NONSYN	0.262976	1.99919	0.0903765	-0.9429	100	2	6	2.66101	0.0557032	2.79104e-07	2.661	0.0557032	2.66101	0.0557032		0.0557032	0.0393881	1.2506	1.41045	0.760748	2.6572	0.0393	1				50.5539
1342	P35557	S	64	Q	NONSYN	0.396361	1.81711	0.0257412	-0.636533	100	2	6	1.04672	0.704218	0.0390912	1.0467	0.704218	1.04672	0.704218		0.704218	0.497958	1.2002	0.153503	0.577567	1.1122	0.3771	1				50.5539
1343	P35557	S	64	*	STOP					100	2	6	0.251238	0.05	0.826367	0.2512	0.05	0.251238	0.05		0.05	0.0353553				0.2512	0.0354					50.5539
1344	P35557	T	65	S	NONSYN	0.511234	1.49567	0.0571	-0.338733	100	2	6	1.40824	0.200283	0.0036639	1.4082	0.200283	1.40824	0.200283		0.200283	0.141622	1.0758	0.332408	0.490526	1.3827	0.1361	0.941				84.9995
1345	P35557	T	65	A	NONSYN	0.437101	2.11461	0.0478064	-0.5245	100	2	6	1.76248	0.140952	0.000301698	1.7625	0.140952	1.76248	0.140952		0.140952	0.0996683	1.279	0.483438	0.660657	1.7517	0.0986	0.941				84.9995
1346	P35557	T	65	V	NONSYN	0.33536	2.42918	0.0551392	-0.4691	100	2	6	0.818766	0.0792451	0.14637	0.8188	0.0792451	0.818766	0.0792451		0.0792451	0.0560348	1.6982	0.879416	0.679276	0.8247	0.0558	0.995				84.9995
1347	P35557	T	65	R	NONSYN	0.392813	2.47865	0.0716374	-1.249	100	2	6	3.64098	0.173975	4.77963e-11	3.641	0.173975	3.64098	0.173975		0.173975	0.123019	2.1684	1.47255	0.790829	3.6062	0.1216	1				84.9995
1348	P35557	T	65	D	NONSYN	0.24736	3.229	0.0770239	-1.24127	100	2	6	1.38991	0.125911	0.00415153	1.3899	0.125911	1.38991	0.125911		0.125911	0.0890325	2.2283	0.838363	0.881936	1.3984	0.0886	0.996				84.9995
1349	P35557	T	65	F	NONSYN	0.262645	1.60159	0.128129	-1.4809														1.1313		0.673155	1.1313	0.6732	1				84.9995
1350	P35557	T	65	T	SYN					100	2	6	0.70009	0.05	0.261554	0.7001	0.05	0.70009	0.05		0.05	0.0353553				0.7001	0.0354					84.9995
1351	P35557	T	65	I	NONSYN	0.399003	2.47105	0.077771	-0.840567	100	2	6	1.01624	0.184892	0.047145	1.0162	0.184892	1.01624	0.184892		0.184892	0.130739	1.7437	0.727462	0.683923	1.0419	0.1284	0.999				84.9995
1352	P35557	T	65	L	NONSYN	0.369208	1.83282	0.0678131	-1.25987	100	2	6	4.14202	0.118886	3.70988e-13	4.142	0.118886	4.14202	0.118886		0.118886	0.0840652	1.2191	2.92294	0.800908	4.1102	0.0836	0.997				84.9995
1353	P35557	T	65	K	NONSYN	0.353052	2.28427	0.0476457	-0.8414	100	2	6	1.57658	0.319676	0.00113974	1.5766	0.319676	1.57658	0.319676		0.319676	0.226045	1.5722	0.00441119	0.731433	1.5762	0.216	0.999				84.9995
1354	P35557	T	65	G	NONSYN	0.436001	1.69216	0.135099	-1.39467	100	2	6	1.6323	0.171349	0.000768492	1.6323	0.171349	1.6323	0.171349		0.171349	0.121162	1.1865	0.445781	0.641536	1.617	0.1191	0.999				84.9995
1355	P35557	T	65	Y	NONSYN	0.24524	1.91361	0.0731368	-1.38533	100	2	6	0.967946	0.51148	0.0630837	0.9679	0.51148	0.967946	0.51148		0.51148	0.361671	1.2067	0.2388	0.618601	1.0288	0.3122	1				84.9995
1356	P35557	T	65	N	NONSYN	0.408433	2.06685	0.0397672	-0.500467	100	2	6	1.90578	0.180388	0.000105365	1.9058	0.180388	1.90578	0.180388		0.180388	0.127554	1.2664	0.639352	0.660657	1.8828	0.1252	0.994				84.9995
1357	P35557	T	65	C	NONSYN	0.435454	0.975123	0.112192	-0.9073	100	2	6	2.43226	0.0304216	1.80399e-06	2.4323	0.0304216	2.43226	0.0304216		0.0304216	0.0215113	0.8053	1.62699	0.484263	2.4291	0.0215	1				84.9995
1358	P35557	T	65	P	NONSYN	0.349936	2.47865	0.0716374	-1.249	100	2	6	2.20453	0.0673375	1.08951e-05	2.2045	0.0673375	2.20453	0.0673375		0.0673375	0.0476148	2.096	0.10858	0.780119	2.2041	0.0475	0.994				84.9995
1359	P35557	T	65	E	NONSYN	0.187606	1.67503	0.0873383	-0.900967	100	2	6	0.332541	0.300315	0.751495	0.3325	0.300315	0.332541	0.300315		0.300315	0.212355	1.1865	0.853981	0.636873	0.418	0.2015	0.999				84.9995
1360	P35557	T	65	M	NONSYN	0.351874	1.60337	0.0884234	-0.8553	100	2	6	3.6193	0.0481495	5.86027e-11	3.6193	0.0481495	3.6193	0.0481495		0.0481495	0.0340469	1.1313	2.48803	0.666911	3.6128	0.034	1				84.9995
1361	P35557	T	65	W	NONSYN	0.291474	1.60159	0.128129	-1.4809	100	2	6	2.80984	0.0893674	8.02602e-08	2.8098	0.0893674	2.80984	0.0893674		0.0893674	0.0631923	1.1313	1.67858	0.673155	2.7952	0.0629	1				84.9995
1362	P35557	T	65	H	NONSYN	0.361489	2.57882	0.0437936	-1.2503	100	2	6	1.904	0.249774	0.000106762	1.904	0.249774	1.904	0.249774		0.249774	0.176617	2.1684	0.264433	0.79968	1.9163	0.1725	1				84.9995
1363	P35557	T	65	Q	NONSYN	0.184305	2.07071	0.0877802	-0.845233	100	2	6	2.21728	0.0660186	9.86753e-06	2.2173	0.0660186	2.21728	0.0660186		0.0660186	0.0466822	1.2721	0.945217	0.655862	2.2125	0.0466	0.998				84.9995
1364	P35557	T	65	*	STOP					100	2	6	0.0711326	0.05	0.926746	0.0711	0.05	0.0711326	0.05		0.05	0.0353553				0.0711	0.0354					84.9995
1365	P35557	P	66	S	NONSYN	0.425692	1.23373	0.0526491	-1.0001	100	2	6	1.7013	0.265764	0.000469348	1.7013	0.265764	1.7013	0.265764		0.265764	0.187923	0.9796	0.721684	0.455828	1.5965	0.1737	1				94.7973
1366	P35557	P	66	A	NONSYN	0.481703	1.31368	0.0734812	-1.0804	100	2	6	1.46143	0.152755	0.00254311	1.4614	0.152755	1.46143	0.152755		0.152755	0.108014	1.0141	0.447355	0.51441	1.4425	0.1057	0.998				94.7973
1367	P35557	P	66	V	NONSYN	0.438358	1.7302	0.0763315	-1.8745	100	2	6	0.896528	0.18471	0.0955705	0.8965	0.18471	0.896528	0.18471		0.18471	0.130609	1.1799	0.283367	0.603645	0.9092	0.1277	1				94.7973
1368	P35557	P	66	R	NONSYN	0.332917	0.837181	0.165846	-1.67943	100	2	6	1.22389	0.292067	0.0126021	1.2239	0.292067	1.22389	0.292067		0.292067	0.206522	0.7769	0.446964	0.528317	1.1646	0.1923	1				94.7973
1369	P35557	P	66	D	NONSYN	0.131672	1.096	0.173412	-1.66797	100	2	6	0.447422	0.197736	0.611334	0.4474	0.197736	0.447422	0.197736		0.197736	0.139821	0.8523	0.404854	0.520036	0.4747	0.135	0.998				94.7973
1370	P35557	P	66	F	NONSYN	0.305723	1.4335	0.0841999	-2.41057	100	2	6	2.72224	0.0407971	1.67656e-07	2.7222	0.0407971	2.72224	0.0407971		0.0407971	0.0288479	0.9911	1.73115	0.507063	2.7167	0.0288	1				94.7973
1371	P35557	P	66	T	NONSYN	0.390568	0.863699	0.0936015	-1.18843	100	2	6	1.16584	0.371942	0.0183884	1.1658	0.371942	1.16584	0.371942		0.371942	0.263003	0.7769	0.38892	0.448934	1.0665	0.2269	1				94.7973
1372	P35557	P	66	I	NONSYN	0.293951	1.63261	0.0840486	-2.22287	100	2	6	1.89757	0.115176	0.00011198	1.8976	0.115176	1.89757	0.115176		0.115176	0.0814416	1.1725	0.725055	0.581482	1.8836	0.0807	1				94.7973
1373	P35557	P	66	L	NONSYN	0.380476	1.58615	0.0571091	-2.06783	100	2	6	1.66012	0.125374	0.000630381	1.6601	0.125374	1.66012	0.125374		0.125374	0.0886529	1.0524	0.607709	0.489309	1.6408	0.0872	1				94.7973
1374	P35557	P	66	K	NONSYN	0.287865	1.05937	0.110607	-1.1502	100	2	6	1.11427	0.0901346	0.0255867	1.1143	0.0901346	1.11427	0.0901346		0.0901346	0.0637348	0.8086	0.305632	0.471279	1.1088	0.0632	1				94.7973
1375	P35557	P	66	G	NONSYN	0.43128	1.48474	0.0592086	-2.11377	100	2	6	1.96436	0.106409	6.80734e-05	1.9644	0.106409	1.96436	0.106409		0.106409	0.0752426	0.9911	0.973267	0.493709	1.9423	0.0744	1				94.7973
1376	P35557	P	66	Y	NONSYN	0.209429	1.91646	0.0402523	-2.41527	100	2	6	1.27335	0.316407	0.00909152	1.2734	0.316407	1.27335	0.316407		0.316407	0.223733	1.2067	0.0666067	0.578057	1.2647	0.2087	1				94.7973
1377	P35557	P	66	N	NONSYN	0.219033	0.986883	0.16501	-1.80177	100	2	6	1.51089	0.238417	0.00180515	1.5109	0.238417	1.51089	0.238417		0.238417	0.168586	0.8121	0.698804	0.523989	1.4453	0.1605	1				94.7973
1378	P35557	P	66	C	NONSYN	0.421965	1.74754	0.0789911	-2.593	100	2	6	1.12957	0.119308	0.0232119	1.1296	0.119308	1.12957	0.119308		0.119308	0.0843638	1.0678	0.0618093	0.515975	1.128	0.0833	1				94.7973
1379	P35557	P	66	P	SYN					100	2	6	1.46178	0.05	0.00253701	1.4618	0.05	1.46178	0.05		0.05	0.0353553				1.4618	0.0354					94.7973
1380	P35557	P	66	E	NONSYN	0.187686	1.1352	0.0957141	-1.1939	100	2	6	0.351353	0.362135	0.731176	0.3514	0.362135	0.351353	0.362135		0.362135	0.256068	0.8646	0.51321	0.437964	0.4821	0.2211	0.999				94.7973
1381	P35557	P	66	M	NONSYN	0.241135	0.769026	0.169184	-1.6978	100	2	6	1.71536	0.191603	0.000424187	1.7154	0.191603	1.71536	0.191603		0.191603	0.135484	0.7326	0.982733	0.530453	1.6552	0.1313	1				94.7973
1382	P35557	P	66	W	NONSYN	0.305463	1.70839	0.0802815	-2.49963	100	2	6	1.24701	0.10264	0.0108234	1.247	0.10264	1.24701	0.10264		0.10264	0.0725771	1.1191	0.12795	0.555955	1.2449	0.072	1				94.7973
1383	P35557	P	66	H	NONSYN	0.301593	1.12889	0.0946086	-1.63757	100	2	6	0.348764	0.647516	0.734038	0.3488	0.647516	0.348764	0.647516		0.647516	0.457863	0.8492	0.500446	0.451299	0.6026	0.3214	1				94.7973
1384	P35557	P	66	Q	NONSYN	0.325725	0.877156	0.124188	-1.22097	100	2	6	1.12547	0.13578	0.0238261	1.1255	0.13578	1.12547	0.13578		0.13578	0.0960108	0.7769	0.34855	0.487105	1.1124	0.0942	1				94.7973
1385	P35557	P	66	*	STOP					100	2	6	-0.0767266	0.05	0.964859	-0.0767	0.05	-0.0767266	0.05		0.05	0.0353553				-0.0767	0.0354					94.7973
1386	P35557	E	67	S	NONSYN	0.438267	0.791888	0.069771	-0.674767	100	2	6	2.90065	0.167175	3.70546e-08	2.9006	0.167175	2.90065	0.167175		0.167175	0.118211	0.8715	2.0292	0.409685	2.7447	0.1136	0.634				112.661
1387	P35557	E	67	A	NONSYN	0.472539	1.69552	0.0866986	-0.8022	100	2	6	0.976969	0.0547597	0.0597773	0.977	0.0547597	0.976969	0.0547597		0.0547597	0.038721	1.2063	0.229374	0.628718	0.9778	0.0386	0.396				112.661
1388	P35557	E	67	V	NONSYN	0.514858	1.44325	0.0534578	-1.66697	100	2	6	2.57628	0.0796036	5.61049e-07	2.5763	0.0796036	2.57628	0.0796036		0.0796036	0.0562883	1.0838	1.49245	0.486057	2.5565	0.0559	0.739				112.661
1389	P35557	E	67	R	NONSYN	0.451306	0.557675	0.0544401	-0.721133	100	2	6	1.67961	0.193068	0.000548381	1.6796	0.193068	1.67961	0.193068		0.193068	0.13652	0.8015	0.878086	0.421547	1.5963	0.1299	0.617				112.661
1390	P35557	E	67	D	NONSYN	0.480006	1.96099	0.132246	-0.0201667	100	2	6	0.480555	0.521579	0.565027	0.4806	0.521579	0.480555	0.521579		0.521579	0.368812	1.2256	0.745056	0.566012	0.7026	0.309	0.001				112.661
1391	P35557	E	67	F	NONSYN	0.41341	2.38939	0.0501187	-2.44313	100	2	6	2.06547	0.0988995	3.17294e-05	2.0655	0.0988995	2.06547	0.0988995		0.0988995	0.0699325	1.6234	0.442102	0.803402	2.0621	0.0697	0.986				112.661
1392	P35557	E	67	T	NONSYN	0.407087	1.73054	0.0523199	-0.976867	100	2	6	2.80084	0.246984	8.6606e-08	2.8008	0.246984	2.80084	0.246984		0.246984	0.174644	1.2043	1.59657	0.671974	2.6998	0.169	0.706				112.661
1393	P35557	E	67	I	NONSYN	0.377366	1.88526	0.075904	-2.3963	100	2	6	2.65791	0.0252172	2.8638e-07	2.6579	0.0252172	2.65791	0.0252172		0.0252172	0.0178312	1.2191	1.43882	0.748775	2.6571	0.0178	0.915				112.661
1394	P35557	E	67	L	NONSYN	0.430922	2.11775	0.0582697	-2.37563	100	2	6	1.96045	0.207906	7.00951e-05	1.9604	0.207906	1.96045	0.207906		0.207906	0.147012	1.279	0.681406	0.74425	1.9349	0.1442	0.841				112.661
1395	P35557	E	67	K	NONSYN	0.489008	1.1989	0.0659528	-0.621767	100	2	6	2.31342	0.0324372	4.64537e-06	2.3134	0.0324372	2.31342	0.0324372		0.0324372	0.0229365	1.0758	1.23764	0.492934	2.3107	0.0229	0.008				112.661
1396	P35557	E	67	G	NONSYN	0.452264	1.57004	0.0618088	-1.9225	100	2	6	0.806371	0.197836	0.156193	0.8064	0.197836	0.806371	0.197836		0.197836	0.139891	1.0906	0.284263	0.47114	0.8294	0.1341	0.813				112.661
1397	P35557	E	67	Y	NONSYN	0.467148	1.80824	0.0679052	-2.21377	100	2	6	1.14553	0.243162	0.0209575	1.1455	0.243162	1.14553	0.243162		0.243162	0.171941	1.2191	0.0735554	0.748775	1.1492	0.1676	0.995				112.661
1398	P35557	E	67	N	NONSYN	0.49453	1.55673	0.0660588	-0.6559	100	2	6	0.606123	0.192415	0.383448	0.6061	0.192415	0.606123	0.192415		0.192415	0.136058	1.0872	0.481053	0.498336	0.6395	0.1313	0.259				112.661
1399	P35557	E	67	C	NONSYN	0.426324	2.19191	0.054954	-2.5622	100	2	6	0.195508	0.147955	0.866062	0.1955	0.147955	0.195508	0.147955		0.147955	0.10462	1.1315	0.935964	0.678669	0.2172	0.1034	0.993				112.661
1400	P35557	E	67	P	NONSYN	0.278478	2.11803	0.0625106	-1.21097	100	2	6	2.53505	0.0948613	7.85692e-07	2.5351	0.0948613	2.53505	0.0948613		0.0948613	0.0670771	1.279	1.25601	0.796384	2.5262	0.0668	0.614				112.661
1401	P35557	E	67	E	SYN					100	2	6	0.935225	0.05	0.0764972	0.9352	0.05	0.935225	0.05		0.05	0.0353553				0.9352	0.0354					112.661
1402	P35557	E	67	M	NONSYN	0.43184	1.50939	0.0762319	-1.94403	100	2	6	0.988314	0.0574585	0.0558434	0.9883	0.0574585	0.988314	0.0574585		0.0574585	0.0406293	1.0452	0.0568916	0.500074	0.9887	0.0405	0.957				112.661
1403	P35557	E	67	W	NONSYN	0.388651	2.22794	0.0545905	-2.48433	100	2	6	2.54981	0.0367808	6.96601e-07	2.5498	0.0367808	2.54981	0.0367808		0.0367808	0.0260079	1.3901	1.15975	0.842924	2.5487	0.026	0.999				112.661
1404	P35557	E	67	H	NONSYN	0.387469	1.72879	0.0753681	-0.665967	100	2	6	0.0899336	0.115434	0.919637	0.0899	0.115434	0.0899336	0.115434		0.115434	0.0816241	1.2043	1.11433	0.592983	0.1107	0.0809	0.942				112.661
1405	P35557	E	67	Q	NONSYN	0.497924	1.89821	0.129324	-0.0287667	100	2	6	0.668916	0.534605	0.299428	0.6689	0.534605	0.668916	0.534605		0.534605	0.378023	1.2191	0.550167	0.581369	0.8324	0.3169	0.634				112.661
1406	P35557	E	67	*	STOP					100	2	6	0.221876	0.05	0.848388	0.2219	0.05	0.221876	0.05		0.05	0.0353553				0.2219	0.0354					112.661
1407	P35557	G	68	S	NONSYN	0.368375	1.52027	0.156449	-0.9379	100	2	6	1.47228	0.114027	0.00235954	1.4723	0.114027	1.47228	0.114027		0.114027	0.080629	0.9945	0.477743	0.635464	1.4647	0.08	1				30.7936
1408	P35557	G	68	A	NONSYN	0.408927	1.73775	0.0491126	-1.0059	100	2	6	0.819828	0.640435	0.145552	0.8198	0.640435	0.819828	0.640435		0.640435	0.452856	1.1865	0.366695	0.61191	0.9496	0.364	0.999				30.7936
1409	P35557	G	68	V	NONSYN	0.398857	0.839651	0.104819	-2.72193	100	2	6	1.56628	0.147009	0.00122536	1.5663	0.147009	1.56628	0.147009		0.147009	0.103951	0.7769	0.789361	0.471862	1.5297	0.1015	1				30.7936
1410	P35557	G	68	R	NONSYN	0.336265	1.98682	0.0347758	-1.94703	100	2	6	2.69252	0.0788464	2.14833e-07	2.6925	0.0788464	2.69252	0.0788464		0.0788464	0.0557528	1.2141	1.47845	0.775482	2.6849	0.0556	1				30.7936
1411	P35557	G	68	D	NONSYN	0.362329	1.62992	0.0757452	-1.5976														1.1725		0.590302	1.1725	0.5903	1				30.7936
1412	P35557	G	68	F	NONSYN	0.370921	1.26413	0.109508	-2.71787	100	2	6	0.292849	0.0593236	0.790666	0.2928	0.0593236	0.292849	0.0593236		0.0593236	0.0419481	0.9822	0.68934	0.525512	0.2972	0.0418	1				30.7936
1413	P35557	G	68	T	NONSYN	0.21963	1.96954	0.0721179	-1.7053	100	2	6	1.67366	0.12598	0.000572224	1.6737	0.12598	1.67366	0.12598		0.12598	0.0890816	1.2141	0.459588	0.791084	1.6679	0.0885	1				30.7936
1414	P35557	G	68	I	NONSYN	0.296864	0.839651	0.104819	-2.72193	100	2	6	1.90855	0.201633	0.000103217	1.9086	0.201633	1.90855	0.201633		0.201633	0.142576	0.7769	1.13163	0.471862	1.8139	0.1365	1				30.7936
1415	P35557	G	68	L	NONSYN	0.336706	0.905952	0.107587	-2.6893	100	2	6	1.36738	0.105001	0.00483794	1.3674	0.105001	1.36738	0.105001		0.105001	0.0742472	0.7827	0.58467	0.466142	1.3529	0.0733	1				30.7936
1416	P35557	G	68	K	NONSYN	0.400745	1.69431	0.0691854	-1.7154	100	2	6	2.49936	0.152741	1.05001e-06	2.4994	0.152741	2.49936	0.152741		0.152741	0.108004	1.1799	1.31946	0.61137	2.4594	0.1064	1				30.7936
1417	P35557	G	68	G	SYN					100	2	6	1.3255	0.05	0.00641778	1.3255	0.05	1.3255	0.05		0.05	0.0353553				1.3255	0.0354					30.7936
1418	P35557	G	68	Y	NONSYN	0.280897	1.0755	0.0448182	-2.6749	100	2	6	0.858724	0.428042	0.118028	0.8587	0.428042	0.858724	0.428042		0.428042	0.302672	0.8131	0.0456712	0.402893	0.8422	0.242	1				30.7936
1419	P35557	G	68	N	NONSYN	0.382876	1.59716	0.157496	-0.891	100	2	6	1.24162	0.0841734	0.0112154	1.2416	0.0841734	1.24162	0.0841734		0.0841734	0.0595196	1.0633	0.178291	0.635619	1.2401	0.0593	1				30.7936
1420	P35557	G	68	C	NONSYN	0.367299	1.16155	0.0894964	-2.43843	100	2	6	1.66331	0.205246	0.000616156	1.6633	0.205246	1.66331	0.205246		0.205246	0.145131	0.8813	0.781975	0.414234	1.5778	0.137	1				30.7936
1421	P35557	G	68	P	NONSYN	0.202126	2.01641	0.0296985	-1.89683	100	2	6	2.60376	0.110042	4.47751e-07	2.6038	0.110042	2.60376	0.110042		0.110042	0.0778111	1.2506	1.3532	0.783554	2.5905	0.0774	1				30.7936
1422	P35557	G	68	E	NONSYN	0.410881	2.45622	0.0383738	-1.94353	100	2	6	1.28432	0.0384606	0.00845207	1.2843	0.0384606	1.28432	0.0384606		0.0384606	0.0271957	1.716	0.431675	0.789322	1.2848	0.0272	1				30.7936
1423	P35557	G	68	M	NONSYN	0.287838	1.46495	0.0965296	-2.275	100	2	6	1.79058	0.0952532	0.00024592	1.7906	0.0952532	1.79058	0.0952532		0.0952532	0.0673542	0.9875	0.803033	0.456508	1.7735	0.0666	1				30.7936
1424	P35557	G	68	W	NONSYN	0.355895	1.67339	0.0636007	-2.45397	100	2	6	0.127779	0.33688	0.903285	0.1278	0.33688	0.127779	0.33688		0.33688	0.23821	1.1799	1.05212	0.630904	0.2591	0.2229	1				30.7936
1425	P35557	G	68	H	NONSYN	0.321829	2.19353	0.0331705	-1.9333	100	2	6	2.07238	0.0904435	3.01047e-05	2.0724	0.0904435	2.07238	0.0904435		0.0904435	0.0639532	1.2632	0.809199	0.772693	2.0669	0.0637	1				30.7936
1426	P35557	G	68	Q	NONSYN	0.297542	1.8835	0.036184	-1.7754	100	2	6	0.716754	0.253123	0.24254	0.7168	0.253123	0.716754	0.253123		0.253123	0.178985	1.2002	0.483464	0.630611	0.7528	0.1722	1				30.7936
1427	P35557	G	68	*	STOP					100	2	6	-0.00669929	0.05	0.950205	-0.0067	0.05	-0.00669929	0.05		0.05	0.0353553				-0.0067	0.0354					30.7936
1428	P35557	S	69	S	SYN					100	2	6	1.07923	0.05	0.0319216	1.0792	0.05	1.07923	0.05		0.05	0.0353553				1.0792	0.0354					45.8461
1429	P35557	S	69	A	NONSYN	0.456333	1.87904	0.0642094	-0.0146667	100	2	6	0.849678	0.195048	0.124013	0.8497	0.195048	0.849678	0.195048		0.195048	0.13792	1.2139	0.364265	0.551639	0.8711	0.1338	0.965				45.8461
1430	P35557	S	69	V	NONSYN	0.35668	0.681989	0.042016	-1.3499	100	2	6	1.30577	0.185433	0.007325	1.3058	0.185433	1.30577	0.185433		0.185433	0.131121	0.6715	0.634247	0.422185	1.25	0.1252	1				45.8461
1431	P35557	S	69	R	NONSYN	0.507817	1.12375	0.0775109	-0.9543	100	2	6	2.25396	0.0622942	7.41177e-06	2.254	0.0622942	2.25396	0.0622942		0.0622942	0.0440487	0.8449	1.4091	0.429327	2.2393	0.0438	1				45.8461
1432	P35557	S	69	D	NONSYN	0.26426	1.7228	0.064828	-0.636533	100	2	6	1.20401	0.120118	0.0143529	1.204	0.120118	1.20401	0.120118		0.120118	0.0849359	1.1865	0.0174837	0.599624	1.2037	0.0841	0.999				45.8461
1433	P35557	S	69	F	NONSYN	0.440092	0.685869	0.0847701	-1.7383	100	2	6	1.10889	0.077823	0.0264758	1.1089	0.077823	1.10889	0.077823		0.077823	0.0550292	0.6715	0.437365	0.443679	1.1023	0.0546	1				45.8461
1434	P35557	S	69	T	NONSYN	0.503264	1.19779	0.052065	-0.0608333	100	2	6	2.89344	0.251915	3.94143e-08	2.8934	0.251915	2.89344	0.251915		0.251915	0.178131	1.0253	1.86814	0.524467	2.7002	0.1687	0.991				45.8461
1435	P35557	S	69	I	NONSYN	0.406906	0.880997	0.0350497	-1.72757	100	2	6	0.523504	0.336587	0.502924	0.5235	0.336587	0.523504	0.336587		0.336587	0.238003	0.7769	0.253419	0.421522	0.5848	0.2072	1				45.8461
1436	P35557	S	69	L	NONSYN	0.393745	0.837757	0.082081	-1.7093	100	2	6	0.653222	0.118881	0.319547	0.6532	0.118881	0.653222	0.118881		0.118881	0.0840613	0.7769	0.123701	0.429223	0.6578	0.0825	1				45.8461
1437	P35557	S	69	K	NONSYN	0.339128	0.899355	0.0675109	-0.616767	100	2	6	2.4373	0.0588341	1.73243e-06	2.4373	0.0588341	2.4373	0.0588341		0.0588341	0.041602	0.7759	1.66141	0.42829	2.4218	0.0414	1				45.8461
1438	P35557	S	69	G	NONSYN	0.418814	1.54621	0.0590998	-0.651	100	2	6	1.73377	0.164942	0.000371421	1.7338	0.164942	1.73377	0.164942		0.164942	0.116632	0.9964	0.737321	0.52252	1.6988	0.1138	1				45.8461
1439	P35557	S	69	Y	NONSYN	0.398752	0.678289	0.0827934	-1.6658	100	2	6	0.880879	0.0438598	0.104381	0.8809	0.0438598	0.880879	0.0438598		0.0438598	0.0310136	0.6699	0.210974	0.43136	0.8798	0.0309	1				45.8461
1440	P35557	S	69	N	NONSYN	0.35772	0.604658	0.0718319	-0.236833	100	2	6	2.77672	0.0299601	1.06152e-07	2.7767	0.0299601	2.77672	0.0299601		0.0299601	0.021185	0.6986	2.07813	0.434547	2.7718	0.0212	0.993				45.8461
1441	P35557	S	69	C	NONSYN	0.441306	1.62086	0.0692054	-0.922133	100	2	6	0.762614	0.160669	0.19496	0.7626	0.160669	0.762614	0.160669		0.160669	0.11361	1.1421	0.379473	0.600667	0.7757	0.1116	1				45.8461
1442	P35557	S	69	P	NONSYN	0.375469	1.4748	0.0416067	-0.929067	100	2	6	1.2008	0.284365	0.0146564	1.2008	0.284365	1.2008	0.284365		0.284365	0.201076	0.9911	0.209711	0.512457	1.1728	0.1872	1				45.8461
1443	P35557	S	69	E	NONSYN	0.32957	1.37935	0.0474458	-0.6321	100	2	6	0.997319	0.212086	0.0528906	0.9973	0.212086	0.997319	0.212086		0.212086	0.149968	1.0029	0.00558037	0.512171	0.9978	0.1439	0.999				45.8461
1444	P35557	S	69	M	NONSYN	0.467982	1.09851	0.0485142	-1.55913	100	2	6	0.402475	0.0635452	0.670506	0.4025	0.0635452	0.402475	0.0635452		0.0635452	0.0449332	0.8258	0.423365	0.419244	0.4073	0.0447	1				45.8461
1445	P35557	S	69	W	NONSYN	0.383249	0.761872	0.0861137	-1.78803	100	2	6	1.64203	0.123689	0.000717152	1.642	0.123689	1.64203	0.123689		0.123689	0.0874611	0.731	0.910997	0.44554	1.6082	0.0858	1				45.8461
1446	P35557	S	69	H	NONSYN	0.262976	1.40579	0.0783717	-0.9429	100	2	6	1.40784	0.0382761	0.00367392	1.4078	0.0382761	1.40784	0.0382761		0.0382761	0.0270653	0.9911	0.416751	0.51441	1.4067	0.027	1				45.8461
1447	P35557	S	69	Q	NONSYN	0.396361	1.7228	0.064828	-0.636533	100	2	6	-0.0330234	0.0992592	0.95632	-0.033	0.0992592	-0.0330234	0.0992592		0.0992592	0.0701868	1.1799	1.21292	0.622411	-0.0178	0.0697	1				45.8461
1448	P35557	S	69	*	STOP					100	2	6	-0.0580652	0.05	0.961439	-0.0581	0.05	-0.0580652	0.05		0.05	0.0353553				-0.0581	0.0354					45.8461
1449	P35557	E	70	S	NONSYN	0.438267	0.4613	0.0540705	-0.674767	100	2	6	0.419972	0.118613	0.648052	0.42	0.118613	0.419972	0.118613		0.118613	0.0838721	0.4543	0.0343485	0.424362	0.4213	0.0823	0.997				81.1858
1450	P35557	E	70	A	NONSYN	0.472539	0.815264	0.0580872	-0.8022	100	2	6	0.83052	0.1089	0.137515	0.8305	0.1089	0.83052	0.1089		0.1089	0.0770039	0.8078	0.022746	0.421547	0.8298	0.0758	0.995				81.1858
1451	P35557	E	70	V	NONSYN	0.514858	1.17154	0.0685703	-1.66697	100	2	6	1.83641	0.0258309	0.000175855	1.8364	0.0258309	1.83641	0.0258309		0.0258309	0.0182652	0.9034	0.933049	0.396043	1.8344	0.0182	0.998				81.1858
1452	P35557	E	70	R	NONSYN	0.451306	0.595058	0.0533627	-0.721133	100	2	6	0.429246	0.115013	0.635839	0.4292	0.115013	0.429246	0.115013		0.115013	0.0813265	0.6529	0.223671	0.436322	0.4368	0.0799	0.999				81.1858
1453	P35557	E	70	D	NONSYN	0.480006	0.649742	0.0421463	-0.0201667														0.7266		0.403729	0.7266	0.4037	0.965				81.1858
1454	P35557	E	70	F	NONSYN	0.41341	2.11396	0.0539516	-2.44313	100	2	6	1.37624	0.10451	0.00455596	1.3762	0.10451	1.37624	0.10451		0.10451	0.0738997	1.2632	0.113058	0.755693	1.3752	0.0735	1				81.1858
1455	P35557	E	70	T	NONSYN	0.407087	1.19994	0.0556697	-0.976867	100	2	6	1.36721	0.170918	0.00484363	1.3672	0.170918	1.36721	0.170918		0.170918	0.120858	0.9901	0.377133	0.471932	1.344	0.1171	0.999				81.1858
1456	P35557	E	70	I	NONSYN	0.377366	1.27879	0.0632998	-2.3963	100	2	6	2.95312	0.14198	2.36057e-08	2.9531	0.14198	2.95312	0.14198		0.14198	0.100395	0.9975	1.95558	0.493709	2.8755	0.0984	0.999				81.1858
1457	P35557	E	70	L	NONSYN	0.430922	1.82016	0.0598987	-2.37563	100	2	6	1.32903	0.166435	0.00626709	1.329	0.166435	1.32903	0.166435		0.166435	0.117687	1.2068	0.122186	0.65612	1.3252	0.1158	0.999				81.1858
1458	P35557	E	70	K	NONSYN	0.489008	0.458209	0.0545008	-0.621767	100	2	6	0.736697	0.0870237	0.22098	0.7367	0.0870237	0.736697	0.0870237		0.0870237	0.0615351	0.4543	0.282376	0.427894	0.731	0.0609	0.997				81.1858
1459	P35557	E	70	G	NONSYN	0.452264	0.895073	0.0693066	-1.9225	100	2	6	0.773384	0.0896167	0.184818	0.7734	0.0896167	0.773384	0.0896167		0.0896167	0.0633685	0.7759	0.00250425	0.414442	0.7734	0.0626	1				81.1858
1460	P35557	E	70	Y	NONSYN	0.467148	1.68518	0.0557226	-2.21377	100	2	6	0.447629	0.19972	0.61105	0.4476	0.19972	0.447629	0.19972		0.19972	0.141223	1.1799	0.732266	0.593335	0.4869	0.1374	1				81.1858
1461	P35557	E	70	N	NONSYN	0.49453	0.384845	0.051855	-0.6559	100	2	6	0.649338	0.135252	0.324627	0.6493	0.135252	0.649338	0.135252		0.135252	0.0956377	0.4232	0.226092	0.422173	0.6383	0.0933	0.998				81.1858
1462	P35557	E	70	C	NONSYN	0.426324	1.58833	0.0489659	-2.5622	100	2	6	0.720178	0.145333	0.238745	0.7202	0.145333	0.720178	0.145333		0.145333	0.102766	1.0397	0.319528	0.518401	0.7323	0.1008	1				81.1858
1463	P35557	E	70	P	NONSYN	0.278478	1.34471	0.0481546	-1.21097	100	2	6	2.34004	0.175205	3.76356e-06	2.34	0.175205	2.34004	0.175205		0.175205	0.123889	1.0452	1.29484	0.508057	2.2674	0.1204	0.992				81.1858
1464	P35557	E	70	E	SYN					100	2	6	0.692564	0.05	0.270429	0.6926	0.05	0.692564	0.05		0.05	0.0353553				0.6926	0.0354					81.1858
1465	P35557	E	70	M	NONSYN	0.43184	1.01914	0.0519542	-1.94403	100	2	6	0.401181	0.214257	0.672134	0.4012	0.214257	0.401181	0.214257		0.214257	0.151503	0.8316	0.430445	0.408076	0.4533	0.142	0.998				81.1858
1466	P35557	E	70	W	NONSYN	0.388651	1.88613	0.0571457	-2.48433	100	2	6	2.05972	0.0673428	3.31489e-05	2.0597	0.0673428	2.05972	0.0673428		0.0673428	0.0476185	1.2002	0.859498	0.608117	2.0545	0.0475	1				81.1858
1467	P35557	E	70	H	NONSYN	0.387469	0.499519	0.0503268	-0.665967	100	2	6	0.305317	0.145272	0.778905	0.3053	0.145272	0.305317	0.145272		0.145272	0.102723	0.4494	0.144132	0.418355	0.3135	0.0998	1				81.1858
1468	P35557	E	70	Q	NONSYN	0.497924	0.487329	0.0487318	-0.438667	100	2	6	0.792558	0.101644	0.167735	0.7926	0.101644	0.792558	0.101644		0.101644	0.0718729	0.4696	0.32293	0.423533	0.7835	0.0709	0.999				81.1858
1469	P35557	E	70	*	STOP					100	2	6	0.0861503	0.05	0.921119	0.0862	0.05	0.0861503	0.05		0.05	0.0353553				0.0862	0.0354					81.1858
1470	P35557	V	71	S	NONSYN	0.336994	1.92416	0.0558614	-1.4466	100	2	6	3.04023	0.185198	1.10897e-08	3.0402	0.185198	3.04023	0.185198		0.185198	0.130955	1.2134	1.82685	0.757254	2.9872	0.129	0.999				66.6071
1471	P35557	V	71	A	NONSYN	0.471655	1.88922	0.146629	-0.790133	100	2	6	2.74178	0.061278	1.42357e-07	2.7418	0.061278	2.74178	0.061278		0.061278	0.0433301	1.2191	1.5227	0.75813	2.7368	0.0433	0.995				66.6071
1472	P35557	V	71	V	SYN					100	2	6	0.886747	0.05	0.100999	0.8867	0.05	0.886747	0.05		0.05	0.0353553				0.8867	0.0354					66.6071
1473	P35557	V	71	R	NONSYN	0.176438	2.5214	0.0708105	-1.98573	100	2	6	3.50282	0.164268	1.73509e-10	3.5028	0.164268	3.50282	0.164268		0.164268	0.116155	2.2292	1.27364	1.00803	3.4861	0.1154	0.999				66.6071
1474	P35557	V	71	D	NONSYN	0.273482	2.35234	0.14989	-2.3809	100	2	6	2.51822	0.261977	9.01016e-07	2.5182	0.261977	2.51822	0.261977		0.261977	0.185246	1.574	0.944205	0.912282	2.4808	0.1815	0.999				66.6071
1475	P35557	V	71	F	NONSYN	0.405325	2.78585	0.0469422	-0.918467	100	2	6	2.07427	0.0597371	2.96742e-05	2.0743	0.0597371	2.07427	0.0597371		0.0597371	0.0422405	2.2258	0.151538	0.741838	2.0748	0.0422	0.999				66.6071
1476	P35557	V	71	T	NONSYN	0.318587	1.73214	0.0574754	-0.1374	100	2	6	1.01786	0.617915	0.0466833	1.0179	0.617915	1.01786	0.617915		0.617915	0.436932	1.2043	0.186411	0.592257	1.0836	0.3516	0.991				66.6071
1477	P35557	V	71	I	NONSYN	0.430626	1.1575	0.155907	-0.1123														0.973		0.570597	0.973	0.5706	0.929				66.6071
1478	P35557	V	71	L	NONSYN	0.466712	1.74944	0.148709	-0.2911	100	2	6	0.965958	0.207896	0.0638341	0.966	0.207896	0.965958	0.207896		0.207896	0.147005	1.2043	0.23831	0.666985	0.977	0.1436	0.929				66.6071
1479	P35557	V	71	K	NONSYN	0.190914	2.30647	0.0361712	-1.75713	100	2	6	2.87903	0.0505084	4.45792e-08	2.879	0.0505084	2.87903	0.0505084		0.0505084	0.0357148	1.5841	1.29493	0.857089	2.8768	0.0357	0.999				66.6071
1480	P35557	V	71	G	NONSYN	0.380798	2.35378	0.16196	-2.36507	100	2	6	2.51389	0.029668	9.33225e-07	2.5139	0.029668	2.51389	0.029668		0.029668	0.0209784	1.6022	0.911684	0.874702	2.5134	0.021	1				66.6071
1481	P35557	V	71	Y	NONSYN	0.332509	2.30647	0.0361712	-1.75713	100	2	6	1.13256	0.199006	0.0227727	1.1326	0.199006	1.13256	0.199006		0.199006	0.140719	1.5841	0.451543	0.857089	1.1444	0.1389	0.999				66.6071
1482	P35557	V	71	N	NONSYN	0.244531	2.67275	0.165971	-2.10337	100	2	6	2.35644	0.105781	3.30459e-06	2.3564	0.105781	2.35644	0.105781		0.105781	0.0747985	2.1399	0.216558	0.895659	2.3549	0.0745	0.992				66.6071
1483	P35557	V	71	C	NONSYN	0.43495	2.61876	0.0480866	-0.950367	100	2	6	2.57554	0.0401367	5.64464e-07	2.5755	0.0401367	2.57554	0.0401367		0.0401367	0.028381	2.2233	0.352197	0.766209	2.5751	0.0284	1				66.6071
1484	P35557	V	71	P	NONSYN	0.17175	2.84778	0.0407701	-1.88333	100	2	6	2.32874	0.276611	4.11562e-06	2.3287	0.276611	2.32874	0.276611		0.276611	0.195593	2.1618	0.166925	0.767196	2.3186	0.1895	0.992				66.6071
1485	P35557	V	71	E	NONSYN	0.320794	2.53539	0.0297514	-1.7854	100	2	6	2.19226	0.100841	1.19839e-05	2.1923	0.100841	2.19226	0.100841		0.100841	0.0713054	2.1652	0.0270569	0.776551	2.192	0.071	0.997				66.6071
1486	P35557	V	71	M	NONSYN	0.434822	1.5752	0.154344	-0.2969	100	2	6	1.48868	0.111739	0.00210635	1.4887	0.111739	1.48868	0.111739		0.111739	0.0790114	1.0132	0.475437	0.654027	1.4818	0.0784	0.999				66.6071
1487	P35557	V	71	W	NONSYN	0.204076	2.54565	0.0377984	-1.76497	100	2	6	2.16149	0.0196093	1.52032e-05	2.1615	0.0196093	2.16149	0.0196093		0.0196093	0.0138658	2.2267	0.0652163	0.834324	2.1615	0.0139	1				66.6071
1488	P35557	V	71	H	NONSYN	0.24846	2.79249	0.0770302	-2.26577	100	2	6	2.18669	0.626369	1.25121e-05	2.1867	0.626369	2.18669	0.626369		0.626369	0.44291	2.2124	0.0256772	0.868358	2.192	0.3946	1				66.6071
1489	P35557	V	71	Q	NONSYN	0.316331	2.41093	0.026982	-1.7866	100	2	6	2.56565	0.114004	6.12033e-07	2.5657	0.114004	2.56565	0.114004		0.114004	0.0806132	1.7338	0.831898	0.780042	2.5569	0.0802	0.998				66.6071
1490	P35557	V	71	*	STOP					100	2	6	0.40642	0.05	0.665513	0.4064	0.05	0.40642	0.05		0.05	0.0353553				0.4064	0.0354					66.6071
1491	P35557	G	72	S	NONSYN	0.368375	0.353594	0.171761	-0.8648	100	2	6	0.265295	0.242333	0.814909	0.2653	0.242333	0.265295	0.242333		0.242333	0.171355	0.3793	0.114019	0.443394	0.2801	0.1598	1				26.0513
1492	P35557	G	72	A	NONSYN	0.408927	0.446872	0.170744	-0.9328	100	2	6	-0.0145394	0.254944	0.95211	-0.0145	0.254944	-0.0145394	0.254944		0.254944	0.180273	0.4137	0.428237	0.50523	0.0338	0.1698	1				26.0513
1493	P35557	G	72	V	NONSYN	0.398857	-0.253453	0.126729	-2.72193	100	2	6	-0.157892	0.169155	0.976508	-0.1579	0.169155	-0.157892	0.169155		0.169155	0.11961	0.086	0.243879	0.294796	-0.1234	0.1108	1				26.0513
1494	P35557	G	72	R	NONSYN	0.336265	0.171928	0.0739024	-1.94703	100	2	6	0.191017	0.112001	0.868883	0.191	0.112001	0.191017	0.112001		0.112001	0.0791967	0.2464	0.0554277	0.349165	0.1937	0.0772	1				26.0513
1495	P35557	G	72	D	NONSYN	0.362329	0.277273	0.0941246	-1.5976	100	2	6	0.396485	0.643065	0.678005	0.3965	0.643065	0.396485	0.643065		0.643065	0.454716	0.3022	0.0943275	0.392003	0.3424	0.2969	1				26.0513
1496	P35557	G	72	F	NONSYN	0.370921	-0.138911	0.0562793	-2.71787	100	2	6	-0.501518	0.510575	0.995502	-0.5015	0.510575	-0.501518	0.510575		0.510575	0.361031	0.0833	0.584786	0.269069	-0.1256	0.2157	1				26.0513
1497	P35557	G	72	T	NONSYN	0.21963	0.304312	0.176065	-1.5144	100	2	6	0.315367	0.122571	0.769063	0.3154	0.122571	0.315367	0.122571		0.122571	0.0866705	0.3327	0.0173385	0.436045	0.316	0.085	1				26.0513
1498	P35557	G	72	I	NONSYN	0.296864	-0.253453	0.126729	-2.72193	100	2	6	0.249978	0.0972842	0.827365	0.25	0.0972842	0.249978	0.0972842		0.0972842	0.0687903	0.086	0.163991	0.294796	0.2415	0.067	1				26.0513
1499	P35557	G	72	L	NONSYN	0.336706	-0.27978	0.130558	-2.6893	100	2	6	-0.0789099	0.104321	0.965239	-0.0789	0.104321	-0.0789099	0.104321		0.104321	0.0737663	0.086	0.164897	0.317121	-0.0704	0.0718	1				26.0513
1500	P35557	G	72	K	NONSYN	0.400745	0.345343	0.162299	-1.5245	100	2	6	0.192275	0.314427	0.868098	0.1923	0.314427	0.192275	0.314427		0.314427	0.222334	0.3591	0.166833	0.440551	0.2261	0.1985	1				26.0513
1501	P35557	G	72	G	SYN					100	2	6	0.66911	0.05	0.299184	0.6691	0.05	0.66911	0.05		0.05	0.0353553				0.6691	0.0354					26.0513
1502	P35557	G	72	Y	NONSYN	0.280897	-0.246107	0.129139	-2.6749	100	2	6	-0.179931	0.132349	0.978931	-0.1799	0.132349	-0.179931	0.132349		0.132349	0.0935849	0.086	0.265918	0.317121	-0.1586	0.0898	1				26.0513
1503	P35557	G	72	N	NONSYN	0.382876	0.215747	0.172764	-0.8179	100	2	6	0.678835	0.229139	0.287064	0.6788	0.229139	0.678835	0.229139		0.229139	0.162026	0.2783	0.400564	0.414497	0.6257	0.1509	1				26.0513
1504	P35557	G	72	C	NONSYN	0.367299	0.070165	0.0590072	-2.43843														0.137		0.285905	0.137	0.2859	1				26.0513
1505	P35557	G	72	P	NONSYN	0.202126	0.278971	0.0654133	-1.89683	100	2	6	-0.130114	0.183936	0.973045	-0.1301	0.183936	-0.130114	0.183936		0.183936	0.130062	0.3005	0.430653	0.362861	-0.0811	0.1224	1				26.0513
1506	P35557	G	72	E	NONSYN	0.410881	0.22455	0.0712116	-1.94353	100	2	6	0.0331491	0.139903	0.9393	0.0331	0.139903	0.0331491	0.139903		0.139903	0.0989264	0.2585	0.225333	0.349165	0.0499	0.0952	1				26.0513
1507	P35557	G	72	M	NONSYN	0.287838	-0.0851496	0.0703253	-2.3475	100	2	6	0.33583	0.0865111	0.748024	0.3358	0.0865111	0.33583	0.0865111		0.0865111	0.0611726	0.0872	0.248651	0.266849	0.3234	0.0596	1				26.0513
1508	P35557	G	72	W	NONSYN	0.355895	-0.10786	0.128406	-2.53053	100	2	6	0.0325573	0.163021	0.939478	0.0326	0.163021	0.0325573	0.163021		0.163021	0.115273	0.0932	0.0606497	0.294909	0.0406	0.1074	1				26.0513
1509	P35557	G	72	H	NONSYN	0.321829	0.0313505	0.0605298	-1.9333	100	2	6	0.612748	0.211903	0.374187	0.6127	0.211903	0.612748	0.211903		0.211903	0.149838	0.1067	0.506091	0.272674	0.4954	0.1313	1				26.0513
1510	P35557	G	72	Q	NONSYN	0.297542	0.179844	0.0511754	-1.7754	100	2	6	0.324176	0.213499	0.76017	0.3242	0.213499	0.324176	0.213499		0.213499	0.150967	0.2481	0.0761127	0.35777	0.3127	0.1391	1				26.0513
1511	P35557	G	72	*	STOP					100	2	6	0.137674	0.05	0.898518	0.1377	0.05	0.137674	0.05		0.05	0.0353553				0.1377	0.0354					26.0513
1512	P35557	D	73	S	NONSYN	0.369077	1.91663	0.161941	-0.924	100	2	6	1.66371	0.292713	0.000614403	1.6637	0.292713	1.66371	0.292713		0.292713	0.20698	1.2102	0.453517	0.756299	1.6321	0.1996	1				43.145
1513	P35557	D	73	A	NONSYN	0.421625	0.625627	0.0812221	-1.49273	100	2	6	0.278087	0.13406	0.803951	0.2781	0.13406	0.278087	0.13406		0.13406	0.0947944	0.6715	0.393436	0.43136	0.2962	0.0926	1				43.145
1514	P35557	D	73	V	NONSYN	0.450608	1.32748	0.0314208	-2.61153	100	2	6	0.256408	0.191805	0.822223	0.2564	0.191805	0.256408	0.191805		0.191805	0.135626	0.9911	0.734681	0.522801	0.3027	0.1313	1				43.145
1515	P35557	D	73	R	NONSYN	0.358232	0.413076	0.0581133	-1.47213	100	2	6	0.915738	0.275553	0.0856379	0.9157	0.275553	0.915738	0.275553		0.275553	0.194846	0.3726	0.543179	0.385604	0.8053	0.1739	1				43.145
1516	P35557	D	73	D	SYN					100	2	6	0.442406	0.05	0.618169	0.4424	0.05	0.442406	0.05		0.05	0.0353553				0.4424	0.0354					43.145
1517	P35557	D	73	F	NONSYN	0.296463	1.00287	0.0492774	-2.61943	100	2	6	1.23023	0.104168	0.0120877	1.2302	0.104168	1.23023	0.104168		0.104168	0.0736581	0.7846	0.445676	0.402893	1.2158	0.0725	1				43.145
1518	P35557	D	73	T	NONSYN	0.330411	1.31583	0.164124	-1.10007	100	2	6	2.94134	0.075251	2.61285e-08	2.9413	0.075251	2.94134	0.075251		0.075251	0.0532105	0.991	1.95034	0.640906	2.928	0.053	1				43.145
1519	P35557	D	73	I	NONSYN	0.316949	1.11252	0.0506	-2.71287	100	2	6	0.668726	0.725631	0.299667	0.6687	0.725631	0.668726	0.725631		0.725631	0.513098	0.8086	0.139866	0.402893	0.7552	0.3169	1				43.145
1520	P35557	D	73	L	NONSYN	0.377138	1.0788	0.176977	-2.7055	100	2	6	0.769902	0.0940718	0.188053	0.7699	0.0940718	0.769902	0.0940718		0.0940718	0.0665188	0.7924	0.0225175	0.543652	0.7702	0.066	1				43.145
1521	P35557	D	73	K	NONSYN	0.351704	2.22827	0.174456	-0.8664	100	2	6	0.728805	0.0994989	0.229354	0.7288	0.0994989	0.728805	0.0994989		0.0994989	0.0703564	1.4498	0.720951	0.815222	0.7341	0.0701	1				43.145
1522	P35557	D	73	G	NONSYN	0.416166	2.02205	0.164109	-1.26743	100	2	6	0.37196	0.11756	0.707652	0.372	0.11756	0.37196	0.11756		0.11756	0.0831271	1.254	0.882053	0.858852	0.3801	0.0827	1				43.145
1523	P35557	D	73	Y	NONSYN	0.422411	0.642527	0.0548289	-2.56097	100	2	6	2.18345	0.180621	1.283e-05	2.1835	0.180621	2.18345	0.180621		0.180621	0.127719	0.6699	1.51355	0.408057	2.0484	0.1219	1				43.145
1524	P35557	D	73	N	NONSYN	0.429501	2.10053	0.0715948	-0.2961	100	2	6	1.94894	0.128064	7.63969e-05	1.9489	0.128064	1.94894	0.128064		0.128064	0.0905549	1.2632	0.68576	0.682718	1.9371	0.0898	1				43.145
1525	P35557	D	73	C	NONSYN	0.346136	0.565012	0.178291	-2.72653	100	2	6	2.31126	0.0211648	4.72524e-06	2.3113	0.0211648	2.31126	0.0211648		0.0211648	0.0149658	0.6231	1.68816	0.583199	2.3101	0.015	1				43.145
1526	P35557	D	73	P	NONSYN	0.290529	0.521929	0.0773599	-1.4699	100	2	6	0.589182	0.170284	0.40745	0.5892	0.170284	0.589182	0.170284		0.170284	0.120409	0.5811	0.00808949	0.446778	0.5886	0.1163	0.999				43.145
1527	P35557	D	73	E	NONSYN	0.486928	1.92901	0.0756796	-0.3505	100	2	6	2.46349	0.0746445	1.40314e-06	2.4635	0.0746445	2.46349	0.0746445		0.0746445	0.0527817	1.2256	1.23788	0.656274	2.4555	0.0526	0.996				43.145
1528	P35557	D	73	M	NONSYN	0.288682	1.22336	0.0667767	-2.50427	100	2	6	0.440939	0.0804473	0.620157	0.4409	0.0804473	0.440939	0.0804473		0.0804473	0.0568849	0.9765	0.535551	0.456331	0.4491	0.0564	1				43.145
1529	P35557	D	73	W	NONSYN	0.293321	1.24996	0.172536	-2.7771	100	2	6	1.83301	0.0265544	0.000180292	1.833	0.0265544	1.83301	0.0265544		0.0265544	0.0187768	0.9856	0.847376	0.653675	1.8323	0.0188	1				43.145
1530	P35557	D	73	H	NONSYN	0.43594	1.34737	0.0404028	-1.1262	100	2	6	2.84672	0.679071	5.87058e-08	2.8467	0.679071	2.84672	0.679071		0.679071	0.480176	0.9875	1.85917	0.453876	1.8648	0.3298	1				43.145
1531	P35557	D	73	Q	NONSYN	0.359609	1.74641	0.175866	-0.904033	100	2	6	2.17437	0.0318082	1.37639e-05	2.1744	0.0318082	2.17437	0.0318082		0.0318082	0.0224918	1.1833	0.991025	0.708558	2.1734	0.0225	1				43.145
1532	P35557	D	73	*	STOP					100	2	6	0.445467	0.05	0.614003	0.4455	0.05	0.445467	0.05		0.05	0.0353553				0.4455	0.0354					43.145
1533	P35557	F	74	S	NONSYN	0.350967	0.639299	0.105327	-1.8095	100	2	6	0.535566	0.138565	0.485288	0.5356	0.138565	0.535566	0.138565		0.138565	0.0979804	0.6699	0.134338	0.469475	0.5412	0.0959	1				2.18269
1534	P35557	F	74	A	NONSYN	0.212059	0.46177	0.0678267	-1.7978	100	2	6	1.06815	0.36889	0.0342129	1.0682	0.36889	1.06815	0.36889		0.36889	0.260845	0.409	0.659176	0.409797	0.8781	0.22	1				2.18269
1535	P35557	F	74	V	NONSYN	0.368687	0.466143	0.168799	-1.07377	100	2	6	0.261014	0.154826	0.818463	0.261	0.154826	0.261014	0.154826		0.154826	0.109478	0.418	0.156964	0.50523	0.2681	0.107	1				2.18269
1536	P35557	F	74	R	NONSYN	0.121569	0.0956135	0.109338	-2.16287	100	2	6	1.90968	0.0770473	0.000102358	1.9097	0.0770473	1.90968	0.0770473		0.0770473	0.0544807	0.1883	1.72134	0.363104	1.8718	0.0539	1				2.18269
1537	P35557	F	74	D	NONSYN	0.199207	0.00856086	0.0867963	-2.61223	100	2	6	1.00947	0.0506522	0.049132	1.0095	0.0506522	1.00947	0.0506522		0.0506522	0.0358165	0.1067	0.902815	0.291797	0.9961	0.0355	1				2.18269
1538	P35557	F	74	F	SYN																											2.18269
1539	P35557	F	74	T	NONSYN	0.187207	0.649932	0.116948	-1.64537	100	2	6	0.500398	0.143489	0.536534	0.5004	0.143489	0.500398	0.143489		0.143489	0.101462	0.6699	0.169507	0.481217	0.5076	0.0993	1				2.18269
1540	P35557	F	74	I	NONSYN	0.40023	0.454812	0.0814852	-0.511	100	2	6	0.29929	0.54343	0.784652	0.2993	0.54343	0.29929	0.54343		0.54343	0.384263	0.409	0.109687	0.41711	0.3496	0.2826	1				2.18269
1541	P35557	F	74	L	NONSYN	0.464027	0.302682	0.137041	-0.355467	100	2	6	0.689784	0.301989	0.273751	0.6898	0.301989	0.689784	0.301989		0.301989	0.213538	0.3595	0.33029	0.440822	0.627	0.1922	1				2.18269
1542	P35557	F	74	K	NONSYN	0.153982	1.10906	0.101389	-1.99183	100	2	6	-0.0514254	0.386351	0.960144	-0.0514	0.386351	-0.0514254	0.386351		0.386351	0.273192	0.8291	0.880558	0.448028	0.1872	0.2332	1				2.18269
1543	P35557	F	74	G	NONSYN	0.225449	0.215219	0.0868413	-2.58443	100	2	6	0.389495	0.0492446	0.686632	0.3895	0.0492446	0.389495	0.0492446		0.0492446	0.0348212	0.2585	0.131013	0.374497	0.3884	0.0347	1				2.18269
1544	P35557	F	74	Y	NONSYN	0.417952	0.432847	0.0862565	-0.196667	100	2	6	1.997	0.203168	5.32743e-05	1.997	0.203168	1.997	0.203168		0.203168	0.143661	0.411	1.58596	0.436682	1.8421	0.1365	1				2.18269
1545	P35557	F	74	N	NONSYN	0.0635065	0.921065	0.0584802	-2.4017	100	2	6	-0.0110788	0.151323	0.951278	-0.0111	0.151323	-0.0110788	0.151323		0.151323	0.107002	0.7553	0.766427	0.403678	0.0392	0.1034	1				2.18269
1546	P35557	F	74	C	NONSYN	0.421922	0.596343	0.0961605	-1.5309	100	2	6	0.346076	0.301503	0.736988	0.3461	0.301503	0.346076	0.301503		0.301503	0.213195	0.6487	0.302653	0.467277	0.3982	0.194	1				2.18269
1547	P35557	F	74	P	NONSYN	0.144746	0.462629	0.0393626	-2.5314	100	2	6	-0.155953	0.230341	0.976282	-0.156	0.230341	-0.155953	0.230341		0.230341	0.162875	0.4042	0.560137	0.393544	-0.074	0.1505	1				2.18269
1548	P35557	F	74	E	NONSYN	0.143411	0.414338	0.0567879	-2.5673	100	2	6	-0.20786	0.28306	0.981637	-0.2079	0.28306	-0.20786	0.28306		0.28306	0.200154	0.3678	0.575627	0.371496	-0.0784	0.1762	1				2.18269
1549	P35557	F	74	M	NONSYN	0.216806	0.39473	0.153639	-0.253033	100	2	6	0.413639	0.065946	0.656271	0.4136	0.065946	0.413639	0.065946		0.065946	0.0466308	0.3908	0.0228772	0.512825	0.4135	0.0464	1				2.18269
1550	P35557	F	74	W	NONSYN	0.32133	0.467571	0.147359	-0.363933	100	2	6	0.195117	0.195901	0.866309	0.1951	0.195901	0.195117	0.195901		0.195901	0.138523	0.4152	0.220098	0.494081	0.2112	0.1334	1				2.18269
1551	P35557	F	74	H	NONSYN	0.313259	0.369163	0.0867512	-1.34377	100	2	6	0.753063	0.355885	0.204284	0.7531	0.355885	0.753063	0.355885		0.355885	0.251648	0.3482	0.404851	0.394985	0.6362	0.2122	1				2.18269
1552	P35557	F	74	Q	NONSYN	0.153635	0.975468	0.12721	-2.00343	100	2	6	0.349345	0.20741	0.733398	0.3493	0.20741	0.349345	0.20741		0.20741	0.146661	0.7957	0.446367	0.481549	0.3872	0.1403	1				2.18269
1553	P35557	F	74	*	STOP					100	2	6	-0.130582	0.05	0.973107	-0.1306	0.05	-0.130582	0.05		0.05	0.0353553				-0.1306	0.0354					2.18269	E	78
1554	P35557	L	75	S	NONSYN	0.369669	-0.00824309	0.0367716	-1.85013	100	2	6	0.730748	0.114992	0.227274	0.7307	0.114992	0.730748	0.114992		0.114992	0.0813118	0.1067	0.624091	0.270677	0.6791	0.0779	1				0.521308
1555	P35557	L	75	A	NONSYN	0.280012	0.591025	0.0530899	-1.36207	100	2	6	1.90232	0.178842	0.000108101	1.9023	0.178842	1.90232	0.178842		0.178842	0.12646	0.6376	1.26477	0.435701	1.8041	0.1214	1				0.521308
1556	P35557	L	75	V	NONSYN	0.450068	1.2678	0.0383183	0.4434	100	2	6	1.18234	0.131897	0.0165259	1.1823	0.131897	1.18234	0.131897		0.131897	0.0932651	0.9975	0.184801	0.474806	1.1755	0.0915	0.999				0.521308
1557	P35557	L	75	R	NONSYN	0.279233	0.200851	0.0362926	-1.83513	100	2	6	0.103465	0.117699	0.914117	0.1035	0.117699	0.103465	0.117699		0.117699	0.083226	0.2585	0.155017	0.350896	0.1117	0.081	1				0.521308
1558	P35557	L	75	D	NONSYN	0.157094	0.297706	0.0391001	-2.51233	100	2	6	0.207462	0.0721508	0.858287	0.2075	0.0721508	0.207462	0.0721508		0.0721508	0.0510183	0.3107	0.103273	0.357532	0.2095	0.0505	1				0.521308
1559	P35557	L	75	F	NONSYN	0.463425	1.49905	0.038584	0.4895	100	2	6	0.488581	0.130495	0.553556	0.4886	0.130495	0.488581	0.130495		0.130495	0.0922739	0.9911	0.502507	0.474806	0.5069	0.0906	1				0.521308
1560	P35557	L	75	T	NONSYN	0.320507	0.985141	0.0453816	-1.38177	100	2	6	0.719979	0.213653	0.238965	0.72	0.213653	0.719979	0.213653		0.213653	0.151075	0.8042	0.0842101	0.420446	0.7296	0.1422	1				0.521308
1561	P35557	L	75	I	NONSYN	0.359946	1.13398	0.0449269	0.277233	100	2	6	1.58379	0.0865694	0.00108332	1.5838	0.0865694	1.58379	0.0865694		0.0865694	0.0612138	0.8722	0.711592	0.388914	1.5666	0.0605	0.998				0.521308
1562	P35557	L	75	L	SYN					100	2	6	0.962403	0.05	0.0651958	0.9624	0.05	0.962403	0.05		0.05	0.0353553				0.9624	0.0354					0.521308
1563	P35557	L	75	K	NONSYN	0.166378	0.261089	0.0417264	-1.8327	100	2	6	-0.0772493	0.0788806	0.96495	-0.0772	0.0788806	-0.0772493	0.0788806		0.0788806	0.055777	0.2875	0.364718	0.356699	-0.0685	0.0551	1				0.521308
1564	P35557	L	75	G	NONSYN	0.337578	0.146612	0.0414022	-2.53547	100	2	6	0.660746	0.0432417	0.30982	0.6607	0.0432417	0.660746	0.0432417		0.0432417	0.0305765	0.242	0.41878	0.343609	0.6575	0.0305	1				0.521308
1565	P35557	L	75	Y	NONSYN	0.393229	1.21093	0.0663766	-1.37107	100	2	6	0.042623	0.0584188	0.936381	0.0426	0.0584188	0.042623	0.0584188		0.0584188	0.0413083	0.9747	0.932099	0.464313	0.0499	0.0411	1				0.521308
1566	P35557	L	75	N	NONSYN	0.179063	0.523493	0.0286128	-2.4369	100	2	6	-0.117047	0.145284	0.97124	-0.117	0.145284	-0.117047	0.145284		0.145284	0.102732	0.5707	0.687755	0.406199	-0.0757	0.0996	1				0.521308
1567	P35557	L	75	C	NONSYN	0.344482	0.620265	0.107468	-1.3949	100	2	6	1.01047	0.0409096	0.0488329	1.0105	0.0409096	1.01047	0.0409096		0.0409096	0.0289274	0.6363	0.374186	0.484291	1.0091	0.0289	1				0.521308
1568	P35557	L	75	P	NONSYN	0.310124	0.046367	0.042984	-2.28397	100	2	6	0.560311	0.0912433	0.449143	0.5603	0.0912433	0.560311	0.0912433		0.0912433	0.0645187	0.1146	0.445757	0.263061	0.535	0.0627	1				0.521308
1569	P35557	L	75	E	NONSYN	0.223351	0.368003	0.0417018	-2.4328	100	2	6	0.349421	0.0673894	0.733314	0.3494	0.0673894	0.349421	0.0673894		0.0673894	0.0476515	0.3434	0.00600023	0.353153	0.3493	0.0472	1				0.521308
1570	P35557	L	75	M	NONSYN	0.485555	1.0849	0.0482585	0.155667	100	2	6	1.73103	0.0436578	0.000378855	1.731	0.0436578	1.73103	0.0436578		0.0436578	0.0308707	0.8182	0.912867	0.400517	1.7256	0.0308	1				0.521308
1571	P35557	L	75	W	NONSYN	0.288854	0.252321	0.0430107	-1.86773	100	2	6	-0.0509452	0.0652944	0.960048	-0.0509	0.0652944	-0.0509452	0.0652944		0.0652944	0.0461701	0.2623	0.313258	0.350896	-0.0456	0.0458	1				0.521308
1572	P35557	L	75	H	NONSYN	0.297255	0.195509	0.0397217	-1.97863	100	2	6	-0.0932723	0.0872263	0.967635	-0.0933	0.0872263	-0.0932723	0.0872263		0.0872263	0.0616783	0.2585	0.351754	0.346012	-0.0824	0.0607	1				0.521308
1573	P35557	L	75	Q	NONSYN	0.32253	0.953951	0.0458993	-1.5422	100	2	6	-0.0841534	0.415322	0.966134	-0.0842	0.415322	-0.0841534	0.415322		0.415322	0.293677	0.7867	0.870862	0.420446	0.2014	0.2408	1				0.521308
1574	P35557	L	75	*	STOP					100	2	6	-0.0247663	0.05	0.954487	-0.0248	0.05	-0.0247663	0.05		0.05	0.0353553				-0.0248	0.0354					0.521308
1575	P35557	S	76	S	SYN					100	2	6	1.05804	0.05	0.0364395	1.058	0.05	1.05804	0.05		0.05	0.0353553				1.058	0.0354					0.889262
1576	P35557	S	76	A	NONSYN	0.456333	-0.00947537	0.0295818	-0.0146667	100	2	6	0.892622	0.0963227	0.0977074	0.8926	0.0963227	0.892622	0.0963227		0.0963227	0.0681104	0.3852	0.507379	0.387706	0.8774	0.0671	0.004				0.889262
1577	P35557	S	76	V	NONSYN	0.35668	-0.046358	0.0615133	-1.3499	100	2	6	0.0432766	0.0944686	0.936174	0.0433	0.0944686	0.0432766	0.0944686		0.0944686	0.0667994	0.1338	0.0905521	0.288019	0.0479	0.0651	0.992				0.889262
1578	P35557	S	76	R	NONSYN	0.507817	0.0643073	0.0364395	-0.9543	100	2	6	0.0744032	0.0417925	0.925555	0.0744	0.0417925	0.0744032	0.0417925		0.0417925	0.0295517	0.1736	0.0992078	0.321089	0.0752	0.0294	1				0.889262
1579	P35557	S	76	D	NONSYN	0.26426	0.841117	0.0307283	-0.636533	100	2	6	0.0243822	0.0831129	0.941885	0.0244	0.0831129	0.0243822	0.0831129		0.0831129	0.0587697	0.7385	0.714115	0.423736	0.0379	0.0582	0.999				0.889262
1580	P35557	S	76	F	NONSYN	0.440092	0.016083	0.106851	-1.7383	100	2	6	-0.0248102	0.0683983	0.954497	-0.0248	0.0683983	-0.0248102	0.0683983		0.0683983	0.0483649	0.1067	0.131467	0.294779	-0.0214	0.0477	1				0.889262
1581	P35557	S	76	T	NONSYN	0.503264	0.286178	0.0300418	-0.0608333	100	2	6	0.00566328	0.0937248	0.947047	0.0057	0.0937248	0.00566328	0.0937248		0.0937248	0.0662734	0.6355	0.629867	0.425585	0.0206	0.0655	0.365				0.889262
1582	P35557	S	76	I	NONSYN	0.406906	0.0212001	0.0295626	-1.72757	100	2	6	-0.0401613	0.440973	0.957845	-0.0402	0.440973	-0.0401613	0.440973		0.440973	0.311815	0.1189	0.159109	0.280447	0.0478	0.2085	0.998				0.889262
1583	P35557	S	76	L	NONSYN	0.393745	-0.00576229	0.105816	-1.7093	100	2	6	0.0407257	0.0929602	0.936976	0.0407	0.0929602	0.0407257	0.0929602		0.0929602	0.0657328	0.1241	0.083341	0.300276	0.0445	0.0642	0.997				0.889262
1584	P35557	S	76	K	NONSYN	0.339128	0.858061	0.0227445	-0.616767	100	2	6	0.0139142	0.102307	0.94483	0.0139	0.102307	0.0139142	0.102307		0.102307	0.0723422	0.7385	0.724583	0.420986	0.0347	0.0713	0.999				0.889262
1585	P35557	S	76	G	NONSYN	0.418814	0.0107595	0.034629	-0.651	100	2	6	2.51545	0.0481538	9.21477e-07	2.5155	0.0481538	2.51545	0.0481538		0.0481538	0.0340499	0.3647	2.15077	0.394727	2.4996	0.0339	0.939				0.889262
1586	P35557	S	76	Y	NONSYN	0.398752	-0.109001	0.120876	-1.6658	100	2	6	0.0476847	0.0491035	0.934765	0.0477	0.0491035	0.0476847	0.0491035		0.0491035	0.0347214	0.1061	0.0584146	0.293644	0.0485	0.0345	0.999				0.889262
1587	P35557	S	76	N	NONSYN	0.35772	0.317117	0.0300656	-0.236833	100	2	6	-0.0988354	0.0646903	0.968517	-0.0988	0.0646903	-0.0988354	0.0646903		0.0646903	0.0457429	0.4744	0.57325	0.429597	-0.0924	0.0455	0.991				0.889262
1588	P35557	S	76	C	NONSYN	0.441306	0.0640176	0.0363705	-0.922133	100	2	6	0.0752723	0.0428615	0.925235	0.0753	0.0428615	0.0752723	0.0428615		0.0428615	0.0303076	0.1765	0.101246	0.321089	0.0762	0.0302	0.999				0.889262
1589	P35557	S	76	P	NONSYN	0.375469	0.0719164	0.0219307	-0.929067	100	2	6	0.051576	0.130348	0.933496	0.0516	0.130348	0.051576	0.130348		0.130348	0.0921697	0.2282	0.176673	0.345864	0.0633	0.0891	0.96				0.889262
1590	P35557	S	76	E	NONSYN	0.32957	0.864705	0.0294089	-0.6321	100	2	6	-0.00601782	0.0648887	0.950035	-0.006	0.0648887	-0.00601782	0.0648887		0.0648887	0.0458832	0.7385	0.744515	0.423736	0.0026	0.0456	0.999				0.889262
1591	P35557	S	76	M	NONSYN	0.467982	0.0220503	0.0298271	-1.55913	100	2	6	-0.262031	0.252709	0.985914	-0.262	0.252709	-0.262031	0.252709		0.252709	0.178692	0.1269	0.388977	0.282017	-0.1506	0.1509	1				0.889262
1592	P35557	S	76	W	NONSYN	0.383249	-0.00808194	0.107439	-1.78803	100	2	6	0.150725	0.0535326	0.891898	0.1507	0.0535326	0.150725	0.0535326		0.0535326	0.0378533	0.1067	0.0440688	0.290392	0.15	0.0375	1				0.889262
1593	P35557	S	76	H	NONSYN	0.262976	0.0670838	0.0338085	-0.9429	100	2	6	0.0660737	0.0712282	0.928553	0.0661	0.0712282	0.0660737	0.0712282		0.0712282	0.050366	0.1736	0.107537	0.321089	0.0687	0.0498	1				0.889262
1594	P35557	S	76	Q	NONSYN	0.396361	0.841117	0.0307283	-0.636533	100	2	6	0.064746	0.0527476	0.92902	0.0647	0.0527476	0.064746	0.0527476		0.0527476	0.0372982	0.7256	0.660863	0.423736	0.0698	0.0372	1				0.889262
1595	P35557	S	76	*	STOP					100	2	6	-0.0127763	0.05	0.951688	-0.0128	0.05	-0.0127763	0.05		0.05	0.0353553				-0.0128	0.0354					0.889262
1596	P35557	L	77	S	NONSYN	0.369669	-0.102581	0.0404308	-1.85013	100	2	6	-0.0396825	0.113096	0.957744	-0.0397	0.113096	-0.0396825	0.113096		0.113096	0.0799708	0.0851	0.12475	0.270677	-0.0297	0.0767	1				0.418218
1597	P35557	L	77	A	NONSYN	0.280012	-0.0966853	0.039614	-1.36207	100	2	6	0.240688	0.0521924	0.834573	0.2407	0.0521924	0.240688	0.0521924		0.0521924	0.0369056	0.1075	0.133219	0.274268	0.2383	0.0366	1				0.418218
1598	P35557	L	77	V	NONSYN	0.450068	0.0244588	0.0245026	0.4434	100	2	6	0.171665	0.127238	0.880441	0.1717	0.127238	0.171665	0.127238		0.127238	0.089971	0.2324	0.0607136	0.358144	0.1753	0.0873	0.999				0.418218
1599	P35557	L	77	R	NONSYN	0.279233	-0.0680632	0.0384285	-1.83513	100	2	6	-0.143237	0.125032	0.974742	-0.1432	0.125032	-0.143237	0.125032		0.125032	0.0884107	0.1048	0.248023	0.270677	-0.1193	0.084	1				0.418218
1600	P35557	L	77	D	NONSYN	0.157094	0.136171	0.0226295	-2.51233	100	2	6	0.125939	0.1258	0.904147	0.1259	0.1258	0.125939	0.1258		0.1258	0.0889542	0.242	0.116027	0.340858	0.1333	0.0861	1				0.418218
1601	P35557	L	77	F	NONSYN	0.463425	0.0171081	0.0360977	0.4895	100	2	6	0.193718	0.0595103	0.867193	0.1937	0.0595103	0.193718	0.0595103		0.0595103	0.0420802	0.2201	0.0263703	0.359842	0.1941	0.0418	1				0.418218
1602	P35557	L	77	T	NONSYN	0.320507	-0.0216143	0.0217499	-1.38177	100	2	6	0.0154752	0.149853	0.9444	0.0155	0.149853	0.0154752	0.149853		0.149853	0.105962	0.1269	0.111471	0.277022	0.0297	0.099	1				0.418218
1603	P35557	L	77	I	NONSYN	0.359946	0.0759393	0.0366325	0.277233	100	2	6	0.0172238	0.0533049	0.943915	0.0172	0.0533049	0.0172238	0.0533049		0.0533049	0.0376923	0.2616	0.244419	0.346013	0.0201	0.0375	0.999				0.418218
1604	P35557	L	77	L	SYN					100	2	6	1.10293	0.05	0.027494	1.1029	0.05	1.10293	0.05		0.05	0.0353553				1.1029	0.0354					0.418218
1605	P35557	L	77	K	NONSYN	0.166378	-0.108528	0.0419625	-1.8327	100	2	6	-0.021842	0.102562	0.953819	-0.0218	0.102562	-0.021842	0.102562		0.102562	0.0725224	0.0851	0.106909	0.273164	-0.0148	0.0701	1				0.418218
1606	P35557	L	77	G	NONSYN	0.337578	0.183226	0.035664	-2.53547	100	2	6	-0.0152255	0.0463547	0.952273	-0.0152	0.0463547	-0.0152255	0.0463547		0.0463547	0.0327777	0.2481	0.263289	0.343609	-0.0129	0.0326	1				0.418218
1607	P35557	L	77	Y	NONSYN	0.393229	0.0591769	0.0389004	-1.37107	100	2	6	-0.226898	0.0610946	0.983275	-0.2269	0.0610946	-0.226898	0.0610946		0.0610946	0.0432004	0.1348	0.361743	0.283812	-0.2187	0.0427	1				0.418218
1608	P35557	L	77	N	NONSYN	0.179063	0.0503132	0.0397596	-2.4369	100	2	6	0.00374382	0.0631153	0.94755	0.0037	0.0631153	0.00374382	0.0631153		0.0631153	0.0446293	0.1146	0.110811	0.263061	0.0068	0.044	1				0.418218
1609	P35557	L	77	C	NONSYN	0.344482	-0.0370893	0.0282589	-1.3949	100	2	6	-0.0786327	0.0453703	0.965191	-0.0786	0.0453703	-0.0786327	0.0453703		0.0453703	0.0320817	0.1269	0.205579	0.279772	-0.076	0.0319	1				0.418218
1610	P35557	L	77	P	NONSYN	0.310124	0.092238	0.0318215	-2.28397	100	2	6	-0.25383	0.152384	0.985339	-0.2538	0.152384	-0.25383	0.152384		0.152384	0.107751	0.1674	0.421267	0.307547	-0.2078	0.1017	1				0.418218
1611	P35557	L	77	E	NONSYN	0.223351	-0.0884372	0.0403822	-2.4328	100	2	6	0.419995	0.0555461	0.648022	0.42	0.0555461	0.419995	0.0555461		0.0555461	0.039277	0.0872	0.332817	0.25901	0.4125	0.0388	1				0.418218
1612	P35557	L	77	M	NONSYN	0.485555	0.127536	0.0354122	0.155667	100	2	6	-0.137565	0.0665122	0.974022	-0.1376	0.0665122	-0.137565	0.0665122		0.0665122	0.0470312	0.2908	0.428382	0.357764	-0.1303	0.0466	1				0.418218
1613	P35557	L	77	W	NONSYN	0.288854	-0.068254	0.0465132	-1.86773	100	2	6	-0.142665	0.0571995	0.97467	-0.1427	0.0571995	-0.142665	0.0571995		0.0571995	0.0404462	0.1048	0.247451	0.270677	-0.1373	0.04	1				0.418218
1614	P35557	L	77	H	NONSYN	0.297255	-0.139637	0.052373	-1.97863	100	2	6	-0.147025	0.105632	0.975211	-0.147	0.105632	-0.147025	0.105632		0.105632	0.0746928	0.0833	0.230293	0.271473	-0.1308	0.072	1				0.418218
1615	P35557	L	77	Q	NONSYN	0.32253	0.00646345	0.0211533	-1.5422	100	2	6	-0.125058	0.0889806	0.97236	-0.1251	0.0889806	-0.125058	0.0889806		0.0889806	0.0629188	0.1269	0.252004	0.279267	-0.1129	0.0614	1				0.418218
1616	P35557	L	77	*	STOP					100	2	6	-0.0450751	0.05	0.958863	-0.0451	0.05	-0.0450751	0.05		0.05	0.0353553				-0.0451	0.0354					0.418218
1617	P35557	D	78	S	NONSYN	0.369077	-0.0776224	0.118711	-0.924	100	2	6	-0.171221	0.104214	0.978005	-0.1712	0.104214	-0.171221	0.104214		0.104214	0.0736906	0.1758	0.346985	0.359647	-0.1572	0.0722	1				19.4586
1618	P35557	D	78	A	NONSYN	0.421625	-0.0238012	0.0414872	-1.49273	100	2	6	-0.20694	0.155372	0.981554	-0.2069	0.155372	-0.20694	0.155372		0.155372	0.109864	0.1269	0.333886	0.284618	-0.1636	0.1025	1				19.4586
1619	P35557	D	78	V	NONSYN	0.450608	0.106332	0.133733	-2.61153	100	2	6	0.00790955	0.253239	0.946452	0.0079	0.253239	0.00790955	0.253239		0.253239	0.179067	0.1898	0.181856	0.399744	0.0383	0.1634	1				19.4586
1620	P35557	D	78	R	NONSYN	0.358232	-0.0577214	0.0513819	-1.47213	100	2	6	-0.105179	0.0871783	0.969494	-0.1052	0.0871783	-0.105179	0.0871783		0.0871783	0.0616444	0.1269	0.232126	0.286789	-0.0949	0.0603	1				19.4586
1621	P35557	D	78	D	SYN																											19.4586
1622	P35557	D	78	F	NONSYN	0.296463	0.161468	0.144655	-2.61943	100	2	6	-0.157498	0.0969556	0.976463	-0.1575	0.0969556	-0.157498	0.0969556		0.0969556	0.0685579	0.2426	0.400076	0.422071	-0.1472	0.0677	1				19.4586
1623	P35557	D	78	T	NONSYN	0.330411	-0.0489661	0.115729	-1.10007	100	2	6	0.895078	0.209312	0.0963589	0.8951	0.209312	0.895078	0.209312		0.209312	0.148006	0.1269	0.768131	0.303581	0.7476	0.133	1				19.4586
1624	P35557	D	78	I	NONSYN	0.316949	0.0886473	0.148588	-2.71287	100	2	6	0.23216	0.0945468	0.840964	0.2322	0.0945468	0.23216	0.0945468		0.0945468	0.0668547	0.1755	0.0566825	0.384807	0.2305	0.0659	1				19.4586
1625	P35557	D	78	L	NONSYN	0.377138	0.103007	0.145384	-2.7055	100	2	6	0.189081	0.160922	0.870083	0.1891	0.160922	0.189081	0.160922		0.160922	0.113789	0.192	0.00291604	0.399744	0.1893	0.1094	1				19.4586
1626	P35557	D	78	K	NONSYN	0.351704	-0.0924911	0.101405	-0.8664	100	2	6	-0.126615	0.281832	0.972573	-0.1266	0.281832	-0.126615	0.281832		0.281832	0.199286	0.129	0.255619	0.308313	-0.0513	0.1674	1				19.4586
1627	P35557	D	78	G	NONSYN	0.416166	0.269772	0.112022	-1.26743	100	2	6	-0.141462	0.0610024	0.974519	-0.1415	0.0610024	-0.141462	0.0610024		0.0610024	0.0431352	0.2895	0.430934	0.406654	-0.1367	0.0429	1				19.4586
1628	P35557	D	78	Y	NONSYN	0.422411	0.0859848	0.0661087	-2.56097	100	2	6	0.548643	0.468248	0.466165	0.5486	0.468248	0.548643	0.468248		0.468248	0.331101	0.1674	0.381206	0.317606	0.3501	0.2292	1				19.4586
1629	P35557	D	78	N	NONSYN	0.429501	-0.150285	0.0563195	-0.2961	100	2	6	0.251128	0.757236	0.826455	0.2511	0.757236	0.251128	0.757236		0.757236	0.535446	0.1985	0.0526423	0.356091	0.2146	0.2965	1				19.4586
1630	P35557	D	78	C	NONSYN	0.346136	0.14305	0.0741489	-2.72653	100	2	6	0.0689513	0.554425	0.927531	0.069	0.554425	0.0689513	0.554425		0.554425	0.392038	0.242	0.173014	0.345561	0.1663	0.2592	1				19.4586
1631	P35557	D	78	P	NONSYN	0.290529	-0.151194	0.0443858	-1.4699	100	2	6	0.175238	0.140214	0.878379	0.1752	0.140214	0.175238	0.140214		0.140214	0.0991464	0.1036	0.0716792	0.277986	0.1671	0.0934	1				19.4586
1632	P35557	D	78	E	NONSYN	0.486928	-0.0491749	0.182661	-0.3505	100	2	6	-0.0522026	0.172996	0.960298	-0.0522	0.172996	-0.0522026	0.172996		0.172996	0.122327	0.2391	0.291345	0.416703	-0.0291	0.1174	0.999				19.4586
1633	P35557	D	78	M	NONSYN	0.288682	0.133018	0.127538	-2.50427	100	2	6	0.407543	0.0716659	0.664084	0.4075	0.0716659	0.407543	0.0716659		0.0716659	0.0506755	0.2403	0.167196	0.39808	0.4049	0.0503	1				19.4586
1634	P35557	D	78	W	NONSYN	0.293321	0.163397	0.137885	-2.7771	100	2	6	0.0355371	0.0863101	0.938577	0.0355	0.0863101	0.0355371	0.0863101		0.0863101	0.0610305	0.242	0.206428	0.422071	0.0398	0.0604	1				19.4586
1635	P35557	D	78	H	NONSYN	0.43594	0.209	0.0839849	-1.1262	100	2	6	0.121179	0.3974	0.906346	0.1212	0.3974	0.121179	0.3974		0.3974	0.281004	0.2697	0.148518	0.368668	0.1758	0.2235	1				19.4586
1636	P35557	D	78	Q	NONSYN	0.359609	-0.0588856	0.11743	-0.904033	100	2	6	-0.227431	0.127694	0.983319	-0.2274	0.127694	-0.227431	0.127694		0.127694	0.0902933	0.1538	0.381271	0.367378	-0.2057	0.0877	1				19.4586
1637	P35557	D	78	*	STOP					100	2	6	0.309379	0.05	0.774966	0.3094	0.05	0.309379	0.05		0.05	0.0353553				0.3094	0.0354					19.4586
1638	P35557	L	79	S	NONSYN	0.369669	-0.0871125	0.119499	-1.85013	100	2	6	-0.163733	0.123156	0.977177	-0.1637	0.123156	-0.163733	0.123156		0.123156	0.0870843	0.0872	0.250912	0.287905	-0.1427	0.0834	1				6.37421
1639	P35557	L	79	A	NONSYN	0.280012	0.288354	0.030882	-1.36207	100	2	6	0.158893	0.123134	0.887555	0.1589	0.123134	0.158893	0.123134		0.123134	0.0870691	0.3069	0.148011	0.368055	0.1667	0.0847	1				6.37421
1640	P35557	L	79	V	NONSYN	0.450068	0.589348	0.188307	0.4434	100	2	6	1.12635	0.13284	0.0236931	1.1264	0.13284	1.12635	0.13284		0.13284	0.0939323	0.6918	0.434593	0.497715	1.1114	0.0923	0.993				6.37421
1641	P35557	L	79	R	NONSYN	0.279233	-0.150296	0.120734	-1.83513	100	2	6	0.0258171	0.0991256	0.941469	0.0258	0.0991256	0.0258171	0.0991256		0.0991256	0.0700924	0.0833	0.0574512	0.287905	0.029	0.0681	1				6.37421
1642	P35557	L	79	D	NONSYN	0.157094	0.0245604	0.0366274	-2.51233	100	2	6	0.150316	0.127415	0.892112	0.1503	0.127415	0.150316	0.127415		0.127415	0.0900962	0.1067	0.0436593	0.263389	0.1457	0.0852	1				6.37421
1643	P35557	L	79	F	NONSYN	0.463425	0.927468	0.0406814	0.4895	100	2	6	0.111993	0.791284	0.910455	0.112	0.791284	0.111993	0.791284		0.791284	0.559522	0.7827	0.670719	0.400776	0.5553	0.3258	1				6.37421
1644	P35557	L	79	T	NONSYN	0.320507	0.281648	0.0364493	-1.38177	100	2	6	0.17901	0.0917317	0.876167	0.179	0.0917317	0.17901	0.0917317		0.0917317	0.0648641	0.3022	0.123147	0.370215	0.1827	0.0639	1				6.37421
1645	P35557	L	79	I	NONSYN	0.359946	0.740318	0.19052	0.277233	100	2	6	0.673441	0.0506134	0.293753	0.6734	0.0506134	0.673441	0.0506134		0.0506134	0.0357891	0.7789	0.105456	0.494503	0.674	0.0357	0.993				6.37421
1646	P35557	L	79	L	SYN					100	2	6	1.53364	0.05	0.00154035	1.5336	0.05	1.53364	0.05		0.05	0.0353553				1.5336	0.0354					6.37421
1647	P35557	L	79	K	NONSYN	0.166378	-0.0883773	0.083182	-1.8327	100	2	6	-0.159939	0.384267	0.976745	-0.1599	0.384267	-0.159939	0.384267		0.384267	0.271717	0.0872	0.247117	0.279261	-0.0398	0.1947	1				6.37421
1648	P35557	L	79	G	NONSYN	0.337578	0.0738652	0.0437814	-2.53547	100	2	6	0.00240147	0.0766835	0.947899	0.0024	0.0766835	0.00240147	0.0766835		0.0766835	0.0542234	0.137	0.134585	0.284604	0.0071	0.0533	1				6.37421
1649	P35557	L	79	Y	NONSYN	0.393229	0.307032	0.0388468	-1.37107	100	2	6	0.102859	0.0718699	0.914372	0.1029	0.0718699	0.102859	0.0718699		0.0718699	0.0508197	0.3811	0.278255	0.419264	0.1069	0.0505	0.999				6.37421
1650	P35557	L	79	N	NONSYN	0.179063	0.242196	0.0524251	-2.4369	100	2	6	0.151155	0.100145	0.891674	0.1512	0.100145	0.151155	0.100145		0.100145	0.0708135	0.2623	0.111158	0.341182	0.1557	0.0693	1				6.37421
1651	P35557	L	79	C	NONSYN	0.344482	0.119763	0.0444556	-1.3949	100	2	6	0.583191	0.0598882	0.416032	0.5832	0.0598882	0.583191	0.0598882		0.0598882	0.0423474	0.2079	0.375296	0.352688	0.5779	0.042	1				6.37421
1652	P35557	L	79	P	NONSYN	0.310124	0.0796449	0.0628707	-2.28397	100	2	6	0.804063	0.188021	0.158077	0.8041	0.188021	0.804063	0.188021		0.188021	0.132951	0.1475	0.656597	0.305888	0.6997	0.1219	1				6.37421
1653	P35557	L	79	E	NONSYN	0.223351	0.319206	0.0533653	-2.4328	100	2	6	-0.079875	0.0907678	0.965405	-0.0799	0.0907678	-0.079875	0.0907678		0.0907678	0.0641825	0.3434	0.423295	0.355105	-0.0665	0.0632	1				6.37421
1654	P35557	L	79	M	NONSYN	0.485555	0.637261	0.189493	0.155667	100	2	6	0.982611	0.0978841	0.0577905	0.9826	0.0978841	0.982611	0.0978841		0.0978841	0.0692145	0.6785	0.304066	0.504109	0.977	0.0686	0.999				6.37421
1655	P35557	L	79	W	NONSYN	0.288854	-0.0992848	0.0979382	-1.86773	100	2	6	-0.127216	0.31552	0.972655	-0.1272	0.31552	-0.127216	0.31552		0.31552	0.223107	0.0851	0.212283	0.284906	-0.0465	0.1757	1				6.37421
1656	P35557	L	79	H	NONSYN	0.297255	0.223314	0.103505	-1.97863	100	2	6	0.167655	0.229959	0.882718	0.1677	0.229959	0.167655	0.229959		0.229959	0.162606	0.2585	0.090827	0.379464	0.1817	0.1495	1				6.37421
1657	P35557	L	79	Q	NONSYN	0.32253	0.204956	0.0810698	-1.5422	100	2	6	0.0975366	0.123475	0.916579	0.0975	0.123475	0.0975366	0.123475		0.123475	0.0873099	0.2605	0.162948	0.36084	0.1065	0.0849	1				6.37421
1658	P35557	L	79	*	STOP																											6.37421	C	82
1659	P35557	G	80	S	NONSYN	0.368375	0.0320852	0.262807	-0.8648	100	2	6	-0.346802	0.254964	0.990654	-0.3468	0.254964	-0.346802	0.254964		0.254964	0.180287	0.2661	0.612934	0.420937	-0.2518	0.1657	1				12.3386
1660	P35557	G	80	A	NONSYN	0.408927	-0.105431	0.227931	-0.9328	100	2	6	0.0657465	0.6108	0.928669	0.0657	0.6108	0.0657465	0.6108		0.6108	0.431901	0.2355	0.169706	0.485227	0.1408	0.3226	1				12.3386
1661	P35557	G	80	V	NONSYN	0.398857	0.266466	0.118045	-2.6024	100	2	6	-0.0722959	0.15834	0.964076	-0.0723	0.15834	-0.0722959	0.15834		0.15834	0.111963	0.2875	0.359765	0.395264	-0.0456	0.1077	1				12.3386
[truncated: 8,103 more rows]

## Sheet: kinetics
variant	relative_activity_index	S0.5	Kcat	catalytic_efficiency
WT	1	7.55	61.6	8.15894
p.Gly44Ser	0.08	32.2	37.2	1.15528
[truncated: 40 more rows]

## Sheet: fasting_glucose
AminoAcidChange	variant	Fasting_glucose
[truncated: 43 more rows]

[truncated: 7 more sheets: pathogenicity, gnomAD, GEMME_scores, ddG_1V4S, ddG_1V4T, d(ddG), hyper-variants-positive-dddG]
